# Supplementary material for: Comparative RNA-Seq analysis on the regulation of cucumber sex differentiation under different ratios of blue and red light
Source: Bot Stud. 2018 Sep 10;59:21. doi: 10.1186/s40529-018-0237-7 (PMC6131680; doi:10.1186/s40529-018-0237-7)
Supplement: Supplementary file 5 — Additional file 5: Table S2. Expression data of all the genes in R2B1 and R4B1 samples. [file 40529_2018_237_MOESM5_ESM.xls]

## Sheet: title page
				Comparative RNA-Seq Analysis on the Regulation of Cucumber Sex Differentiation under Different Ratios of Blue and Red Light
				Jiali Song, Yiting Zhang, Shiwei Song, Wei Su, Riyuan Chen, Guangwen Sun, Yanwei HAO, Houcheng Liu

## Sheet: Supplementary Table S3. Express
							Table S2: Expression data (PKFM) of all the genes in R2B1 and R4B1 samples.
id	R2B1-5-1_fpkm	R2B1-5-2_fpkm	R4B1-5-1_fpkm	R4B1-5-2_fpkm	R2B1-10-1_fpkm	R2B1-10-2_fpkm	R4B1-10-1_fpkm	R4B1-10-2_fpkm	R2B1-15-1_fpkm	R2B1-15-2_fpkm	R4B1-15-1_fpkm	R4B1-15-2_fpkm	R2B1-5-1_count	R2B1-5-2_count	R4B1-5-1_count	R4B1-5-2_count	R2B1-10-1_count	R2B1-10-2_count	R4B1-10-1_count	R4B1-10-2_count	R2B1-15-1_count	R2B1-15-2_count	R4B1-15-1_count	R4B1-15-2_count	TranscriptID	Description	B class Pathway	C class Pathway	GO Component	GO Function	GO Process
Csa1G000010	748.29	647.92	610.78	461.65	591.94	793.62	290.78	326.91	272.02	513.96	141.83	307.33	4168	3252	3263	2599	2980	4191	1449	1683	1619	3221	822	2593	Csa1M000010	PREDICTED: 60S acidic ribosomal protein P1 [Cucumis sativus]	Translation	ko03010//Ribosome	GO:0005840//ribosome	GO:0005198//structural molecule activity	GO:0034645//cellular macromolecule biosynthetic process
Csa1G000020	89.6	109.58	94.76	81.72	81.27	66.1	143.78	117.17	126.79	127.05	160.56	145.59	2906	3236	2955	2666	2393	2015	4162	3481	4342	4715	5369	7176	Csa1M000020	PREDICTED: staphylococcal nuclease domain-containing protein 1 [Cucumis sativus]	-	-	GO:0031332	-	GO:0016458//gene silencing
Csa1G000030	26.61	26.68	29.54	27.58	29.05	26.37	25	25.06	25.96	33.81	20.88	33.8	391	356	417	408	387	365	328	338	404	566	317	754	Csa1M000030	PREDICTED: (+)-neomenthol dehydrogenase-like [Cucumis sativus]	-	-	-	GO:0003824//catalytic activity	GO:0044710
Csa1G000040	18.85	15.77	17.13	16.82	20.25	18.68	24.25	21.87	24.49	20.21	24.38	23.48	228	173	199	205	222	213	262	243	314	278	305	431	Csa1M000040	PREDICTED: probable beta-1,4-xylosyltransferase IRX10L isoform X1 [Cucumis sativus]	-	-	GO:0031090//organelle membrane;GO:0031224//intrinsic component of membrane;GO:0031984;GO:0043231//intracellular membrane-bounded organelle	GO:0015020//glucuronosyltransferase activity	GO:0009832//plant-type cell wall biogenesis;GO:0010413//glucuronoxylan metabolic process
Csa1G000050	4.88	10.24	6.25	6.42	24.11	21.87	15.74	13.46	34.99	22.45	12.5	36.14	52	99	64	69	233	220	150	132	396	272	138	585	Csa1M000050	PREDICTED: floricaula/leafy homolog [Cucumis sativus]	-	-	-	GO:0003676//nucleic acid binding	GO:0010468//regulation of gene expression
Csa1G000550	0.4	0.45	0.21	0.4	0.67	1.27	0.22	0.65	0.38	0.72	0.58	0.53	2	2	1	2	3	6	1	3	2	4	3	4	Csa1M000550	PREDICTED: ethylene-responsive transcription factor ERF115 [Cucumis sativus]	-	-	GO:0043231//intracellular membrane-bounded organelle	GO:0001071//nucleic acid binding transcription factor activity;GO:0003676//nucleic acid binding	GO:0009620//response to fungus;GO:0010468//regulation of gene expression;GO:0034645//cellular macromolecule biosynthetic process;GO:0046942//carboxylic acid transport;GO:0050794//regulation of cellular process
Csa1G000560	12.45	8.41	9.71	7.75	3.72	7.4	4.55	9.14	7.43	9.75	5.01	9.06	236	145	177	148	64	132	77	159	149	211	98	261	-	-	-	-	-	-	-
Csa1G000570	362.08	418.6	346.87	396.96	322.05	269.07	323.68	261.17	335.07	353.85	276.89	308.21	4762	4997	4383	5259	3840	3335	3802	3155	4670	5298	3765	6154	Csa1M000570	PREDICTED: magnesium protoporphyrin IX methyltransferase, chloroplastic [Cucumis sativus]	Global and overview maps;Global and overview maps;Metabolism of cofactors and vitamins	ko01100//Metabolic pathways;ko01110//Biosynthesis of secondary metabolites;ko00860//Porphyrin and chlorophyll metabolism	GO:0031976;GO:0042170//plastid membrane;GO:0044434	GO:0008171//O-methyltransferase activity	GO:0006090//pyruvate metabolic process;GO:0006468//protein phosphorylation;GO:0006779//porphyrin-containing compound biosynthetic process;GO:0008213;GO:0016072//rRNA metabolic process;GO:0043269//regulation of ion transport
Csa1G000580	43.36	58.27	55.53	58.3	43.58	38.76	107.39	114.41	129.59	101.5	122.34	132.99	1439	1761	1772	1946	1313	1209	3181	3478	4541	3855	4186	6708	Csa1M000580	PREDICTED: auxin response factor 2 [Cucumis sativus]	-	-	GO:0043231//intracellular membrane-bounded organelle	GO:0001071//nucleic acid binding transcription factor activity;GO:0003677//DNA binding;GO:0005515//protein binding	GO:0001101//response to acid;GO:0006355//regulation of transcription, DNA-templated;GO:0008283//cell proliferation;GO:0009755//hormone-mediated signaling pathway;GO:0009900;GO:0009909//regulation of flower development;GO:0010260//organ senescence;GO:0042743//hydrogen peroxide metabolic process
Csa1G000590	5.7	5.85	2.22	3.9	0	0.76	5.19	7.79	6.42	6.2	9.69	5.15	16	15	6	11	0	2	13	20	19	20	28	22	-	-	-	-	-	-	-
Csa1G000600	100.22	155.07	117.94	116.02	63.17	51.68	76.45	83.88	95.72	102.28	103.25	90.56	2648	3729	2996	3084	1515	1284	1803	2031	2672	3090	2814	3636	Csa1M000600	PREDICTED: ATP-dependent Clp protease ATP-binding subunit clpA homolog CD4B, chloroplastic [Cucumis sativus]	-	-	-	GO:0016787//hydrolase activity;GO:0032550	GO:0019538//protein metabolic process
Csa1G000610	11.16	14.78	11.3	11.52	14.55	9.89	14.46	15.99	17.28	16.06	18.46	19.97	350	425	342	366	412	290	406	460	575	578	597	954	Csa1M000610	PREDICTED: dual specificity protein phosphatase PHS1 [Cucumis sativus]	-	-	GO:0044424;GO:0044424	GO:0004721//phosphoprotein phosphatase activity;GO:0016772//transferase activity, transferring phosphorus-containing groups;GO:0004721//phosphoprotein phosphatase activity;GO:0016772//transferase activity, transferring phosphorus-containing groups	GO:0001101//response to acid;GO:0006470//protein dephosphorylation;GO:0009755//hormone-mediated signaling pathway;GO:0010467//gene expression;GO:0030865//cortical cytoskeleton organization;GO:0043405//regulation of MAP kinase activity;GO:0001101//response to acid;GO:0006470//protein dephosphorylation;GO:0009755//hormone-mediated signaling pathway;GO:0010467//gene expression;GO:0030865//cortical c…
Csa1G000620	0	0	0	0	0	0	0	0	0	0	0	0	0	0	0	0	0	0	0	0	0	0	0	0	-	-	-	-	-	-	-
Csa1G000630	22.39	20.5	18.85	18.61	19.6	15.57	23.43	22.55	27.85	28.04	20.03	23.81	116	89	97	102	99	89	115	115	155	160	103	173	-	-	-	-	-	-	-
Csa1G000640	171.02	193.88	162.25	189.47	126.38	118.89	74.65	78.53	78.21	94.14	69.06	63.54	1402	1438	1277	1567	938	921	547	593	682	874	587	790	Csa1M000640	rubredoxin family protein [Populus trichocarpa]	-	-	-	GO:0046914//transition metal ion binding	-
Csa1G000650	0.37	0.82	2.32	0.98	1.09	1.18	0.55	1.47	1.39	0.87	1.19	1.38	3	6	18	8	8	9	4	11	12	8	10	17	Csa1M000650	PREDICTED: serine carboxypeptidase-like 45 [Pyrus x bretschneideri]	-	-	-	GO:0004180//carboxypeptidase activity	GO:0019538//protein metabolic process
Csa1G000660	0	0.55	0	0.95	0	1	1.08	0	0.44	0	0.46	1.29	0	1	0	2	0	2	2	0	1	0	1	4	Csa1M000660	serine carboxypeptidase [Cucumis melo subsp. melo]	-	-	-	GO:0004180//carboxypeptidase activity	GO:0019538//protein metabolic process
Csa1G000670	511.18	605.77	454.45	497.47	188.26	214.28	155.24	156.37	179.4	259.73	158.53	142.95	3362	3597	2868	3304	1120	1334	913	949	1258	1928	1083	1425	Csa1M000670	PREDICTED: acyl carrier protein 4, chloroplastic [Cucumis sativus]	-	-	-	-	GO:0006631//fatty acid metabolic process
Csa1G000680	0.49	0.73	0.51	0.08	0.73	0.79	0.28	1.07	0.62	1.23	0.4	1.03	6	8	6	1	8	9	3	12	8	17	5	19	Csa1M000680	PREDICTED: mitochondrial phosphate carrier protein 3, mitochondrial-like isoform X2 [Cucumis sativus]	-	-	GO:0009536//plastid;GO:0019866//organelle inner membrane;GO:0030312;GO:0031224//intrinsic component of membrane	GO:0005488//binding	GO:0006006//glucose metabolic process;GO:0006739//NADP metabolic process;GO:0006970//response to osmotic stress;GO:0051234//establishment of localization
Csa1G000690	7.59	11.46	9.48	11.23	6.28	7.89	8.93	12.81	13.97	11.6	10.79	15	100	137	120	149	75	98	105	155	195	174	147	300	Csa1M000690	poly(A) polymerase [Cucumis melo subsp. melo]	-	-	-	GO:0003676//nucleic acid binding;GO:0016772//transferase activity, transferring phosphorus-containing groups	GO:0010467//gene expression
Csa1G000700	0	0.18	0.35	0.49	3.31	1.58	0.93	0.54	2.34	0.59	0.32	1.32	0	1	2	3	18	9	5	3	15	4	2	12	Csa1M000700	PREDICTED: transcription factor bHLH137-like [Cucumis sativus]	-	-	-	GO:0005515//protein binding	-
Csa1G000710	14.92	17.51	16.44	17.32	13.48	13.3	18.15	16.77	20.24	17.96	16.66	17.68	255	272	270	298	209	214	277	263	366	350	294	459	-	-	-	-	-	-	-
Csa1G000720	23.84	25.65	27.61	24.61	23.87	19.65	40.14	30.86	35.55	32.03	35.47	36.41	459	449	511	477	417	356	690	545	724	704	705	1065	Csa1M000720	PREDICTED: long chain base biosynthesis protein 2a [Cucumis sativus]	Global and overview maps;Lipid metabolism	ko01100//Metabolic pathways;ko00600//Sphingolipid metabolism	-	GO:0003824//catalytic activity;GO:0043168//anion binding	GO:0008152//metabolic process
Csa1G000730	0	0	0	0	0	0	0	0	0	0	0	0	0	0	0	0	0	0	0	0	0	0	0	0	Csa1M000730	PREDICTED: CASP-like protein 1F2 [Cucumis sativus]	-	-	GO:0016020//membrane	-	-
Csa1G000740	46.27	51.47	52.07	62.92	112.78	109.08	68.81	70.62	74.47	64.46	58.65	65.83	349	351	377	479	770	778	464	491	598	550	459	753	Csa1M000740	PREDICTED: ubiquitin-conjugating enzyme E2 27 [Cucumis sativus]	Folding, sorting and degradation	ko04120//Ubiquitin mediated proteolysis	-	GO:0016879//ligase activity, forming carbon-nitrogen bonds	-
Csa1G000750	2.18	1.56	1.82	1.88	1.05	1.35	2.79	2.96	2.6	2.74	4.8	2.92	112	73	90	97	49	65	128	139	141	161	254	228	Csa1M000750	ATP/DNA-binding protein [Medicago truncatula]	-	-	-	GO:0097159//organic cyclic compound binding;GO:1901363	-
Csa1G000760	0	0	0	0	0	0.32	0	0	0	0.27	0.15	0.1	0	0	0	0	0	2	0	0	0	2	1	1	-	-	-	-	-	-	-
Csa1G000770	8.77	5.88	10.8	10.22	22.46	21.77	12.98	8.64	8.28	7.91	16.38	8.19	115	70	136	135	267	269	152	104	115	118	222	163	Csa1M000770	PREDICTED: protein CUP-SHAPED COTYLEDON 3-like [Cucumis sativus]	Folding, sorting and degradation	ko03018//RNA degradation	-	GO:0003676//nucleic acid binding	GO:0010468//regulation of gene expression
Csa1G001270	0	0	0	0	0	0	0	0	0	0	0	0	0	0	0	0	0	0	0	0	0	0	0	0	-	-	-	-	-	-	-
Csa1G001280	5.52	7.44	7.94	6.76	5.61	8.59	7.14	6.96	7.66	4.44	4.54	3.91	13	16	18	16	12	19	15	15	19	12	11	14	Csa1M001280	PREDICTED: mitochondrial import inner membrane translocase subunit TIM8 [Cucumis melo]	-	-	GO:0031970;GO:0043231//intracellular membrane-bounded organelle	GO:0043169//cation binding	GO:0008104//protein localization;GO:0009451//RNA modification;GO:0043094;GO:0051234//establishment of localization
Csa1G001290	0	0	0	0.15	0.34	0.16	0	0	0	0.14	0.44	0.2	0	0	0	1	2	1	0	0	0	1	3	2	Csa1M001290	PREDICTED: bidirectional sugar transporter SWEET12-like [Cucumis sativus]	-	-	GO:0031224//intrinsic component of membrane	-	-
Csa1G001300	5.83	1.29	1.89	1.67	1.72	1.51	0.87	0.28	2.92	2.86	1.25	2.74	45	9	14	13	12	11	6	2	24	25	10	32	Csa1M001300	PREDICTED: bidirectional sugar transporter SWEET10 [Cucumis sativus]	-	-	GO:0016021//integral component of membrane	GO:0015154	GO:0015766
Csa1G001310	13.33	13.53	14.72	16.06	15.2	17.91	12.34	15.76	15.5	15.48	13.57	16.28	150	138	159	182	155	190	124	163	185	198	158	278	Csa1M001310	PREDICTED: RNA pseudouridine synthase 7 isoform X2 [Cucumis sativus]	-	-	-	GO:0003676//nucleic acid binding;GO:0004553//hydrolase activity, hydrolyzing O-glycosyl compounds;GO:0016836//hydro-lyase activity;GO:0016866//intramolecular transferase activity	GO:0009451//RNA modification
Csa1G001320	25.82	28.68	35.71	32.92	89.13	76.01	35.7	34.75	39.17	27.41	40.97	33.47	135	135	179	174	421	377	167	168	219	161	223	265	Csa1M001320	PREDICTED: membrane-anchored ubiquitin-fold protein 3 [Cucumis sativus]	-	-	GO:0016020//membrane	-	GO:0009408//response to heat
Csa1G001330	5.49	7.97	6.26	8.07	7.21	7.63	5.43	8.34	10.65	8.35	9.9	9.62	94	124	103	139	112	123	83	131	193	163	175	250	-	-	-	-	-	-	-
Csa1G001340	5.91	3.84	3.98	2.3	0	0	6.09	6.17	4.8	6.34	7.83	7.33	51	30	33	20	0	0	47	49	44	62	70	96	-	-	-	-	-	-	-
Csa1G001350	0	0	0	0	0	0	0	0	0	0	0	0	0	0	0	0	0	0	0	0	0	0	0	0	-	-	-	-	-	-	-
Csa1G001360	0.49	0	0	0.33	0.27	0.17	0.46	0.36	1.08	0.07	2.77	0.59	6	0	0	4	3	2	5	4	14	1	35	11	Csa1M001360	PREDICTED: omega-hydroxypalmitate O-feruloyl transferase [Cucumis sativus]	-	-	-	GO:0016747//transferase activity, transferring acyl groups other than amino-acyl groups	-
Csa1G001370	0	0	0	0	0	0	0	0	0	0	0	0	0	0	0	0	0	0	0	0	0	0	0	0	-	-	-	-	-	-	-
Csa1G001380	67.93	79.17	72.03	58.1	43.29	51.32	37.42	74.49	62.66	77.14	58.48	82.6	1102	1167	1123	949	637	784	542	1109	1076	1427	980	2035	Csa1M001380	PREDICTED: protein DEK [Cucumis sativus]	-	-	-	GO:0003676//nucleic acid binding	-
Csa1G001390	19.65	19.07	20.75	21.4	16.69	18.28	19.28	23.87	23.16	24.2	23.91	24.35	331	292	336	363	255	290	290	369	413	465	416	623	Csa1M001390	PREDICTED: SWI/SNF complex subunit SWI3A isoform X1 [Cucumis sativus]	-	-	GO:0005634//nucleus	GO:0003676//nucleic acid binding	GO:0010468//regulation of gene expression;GO:0016568//chromatin modification;GO:0032502//developmental process;GO:0034645//cellular macromolecule biosynthetic process;GO:0044707
Csa1G001400	2.71	3.9	3.12	2.98	1.23	1.58	3.21	2.81	4.48	3.89	3.44	4.46	77.25	101.27	85.67	85.59	31.92	42.48	81.88	73.54	135.1	126.92	101.37	193.41	Csa1M001400	PREDICTED: recQ-mediated genome instability protein 1 isoform X1 [Cucumis sativus]	-	-	-	-	GO:0044699
Csa1G001410	5.64	3.16	7.63	10.84	19.75	22.9	13.15	15.95	12.4	8.02	16.87	8.21	83.75	42.73	107.33	160.41	264.08	320.52	171.12	215.46	194.9	136.08	258.63	184.59	Csa1M001410	PREDICTED: HVA22-like protein e [Cucumis sativus]	-	-	GO:0031224//intrinsic component of membrane	-	-
Csa1G001420	22.17	27.91	29	27.74	81.63	79.28	22.35	33.64	38.13	43.54	37.69	40.96	261	298	328	329	871	880	235	364	476	583	459	732	-	-	-	-	-	-	-
Csa1G001430	19.95	23.25	25.43	25.17	27.95	28.84	49.27	36.39	49.78	35.18	57.37	45.58	307	325	376	390	390	418	677	514	811	617	912	1065	Csa1M001430	PREDICTED: probable serine/threonine-protein kinase kinX [Cucumis melo]	-	-	-	GO:0043169//cation binding	GO:0006812//cation transport
Csa1G001440	0.27	0	1.11	0	1.48	1.68	1.49	0.57	0.99	0	1.79	0.35	1	0	4	0	5	6	5	2	4	0	7	2	-	-	-	-	-	-	-
Csa1G001450	11.51	14.63	17.28	18.86	36.88	44.73	36.4	31.94	34.83	31.48	32.34	43.08	149	172	215	246	433	546	421	380	478	464	433	847	Csa1M001450	PREDICTED: squamosa promoter-binding-like protein 13A [Cucumis sativus]	-	-	GO:0043231//intracellular membrane-bounded organelle	GO:0003676//nucleic acid binding	-
Csa1G001460	163.91	157.89	165.27	174.32	186.87	168.14	167.17	149.11	151.11	146.88	147.78	154.15	1446	1261	1400	1551	1493	1401	1318	1211	1417	1469	1351	2063	-	-	-	-	-	-	-
Csa1G001470	54.53	38.21	54.12	65.47	112.16	114.77	58	66.29	58.38	45.83	61.41	45.07	290	183	276	352	539	579	276	326	332	274	340	363	Csa1M001470	BnaA01g20430D [Brassica napus]	-	-	GO:0031224//intrinsic component of membrane	-	-
Csa1G001480	14.35	17.94	17.19	15.2	9	8.23	15.42	15.24	15.67	17.53	16.93	14.05	285	332	352	319	175	165	286	283	340	411	345	439	-	-	-	-	-	-	-
Csa1G001490	39.29	34.41	37.17	42.41	49.7	48.91	51.76	43.96	43.31	27.85	58.81	32.61	737.07	586.9	670.13	800.86	845.83	863.5	866.95	756.54	859.42	596.32	1138.99	929.38	Csa1M001490	PREDICTED: non-specific phospholipase C6 [Cucumis sativus]	Global and overview maps;Lipid metabolism;Carbohydrate metabolism;Lipid metabolism	ko01100//Metabolic pathways;ko00564//Glycerophospholipid metabolism;ko00562//Inositol phosphate metabolism;ko00565//Ether lipid metabolism	-	GO:0004629//phospholipase C activity	-
Csa1G001500	14.88	12.98	12.92	12.25	22.21	25.38	12.21	13.56	10.69	14.58	9.71	11.54	156.93	124.1	130.87	130.14	212.17	252.5	115.05	131.46	119.58	174.68	106.01	184.62	Csa1M001500	PREDICTED: mediator of RNA polymerase II transcription subunit 30 [Cucumis sativus]	-	-	GO:0043231//intracellular membrane-bounded organelle;GO:0043234//protein complex	-	GO:0010468//regulation of gene expression;GO:0034645//cellular macromolecule biosynthetic process
Csa1G001510	1.32	1	1.16	1.15	1	1.05	1.57	1.57	1.01	1.91	2.12	2.06	32	22	27	28	22	24	34	35	26	53	53	76	-	-	-	-	-	-	-
Csa1G001520	116.82	166.32	137.29	144.99	132.72	112.01	191.88	157.81	193.41	176.55	166.73	172.93	2582	3344	2917	3225	2662	2329	3786	3198	4519	4458	3803	5807	Csa1M001520	PREDICTED: acetolactate synthase 3, chloroplastic [Cucumis sativus]	Global and overview maps;Global and overview maps;Metabolism of cofactors and vitamins;Amino acid metabolism;Carbohydrate metabolism;Carbohydrate metabolism	ko01100//Metabolic pathways;ko01110//Biosynthesis of secondary metabolites;ko00770//Pantothenate and CoA biosynthesis;ko00290//Valine, leucine and isoleucine biosynthesis;ko00650//Butanoate metabolism;ko00660//C5-Branched dibasic acid metabolism	GO:0009532//plastid stroma	GO:0000166//nucleotide binding;GO:0016744;GO:0019842//vitamin binding;GO:0046872//metal ion binding	GO:0006549//isoleucine metabolic process;GO:0006573//valine metabolic process;GO:0006950//response to stress;GO:0008652//cellular amino acid biosynthetic process
Csa1G001530	16.36	17.12	24.7	26.6	66.59	47.97	16.81	13.62	21.1	21.24	36.49	25.2	87	82	126	143	320	242	80	67	120	127	202	203	-	-	-	-	-	-	-
Csa1G002030	8.71	8.63	10.21	9.92	14.75	10.39	23.49	15.07	10.54	10.9	10.42	10.96	88	79	99	101	135	99	212	140	113	125	109	168	Csa1M002030	PREDICTED: F-box protein At1g67340-like [Cucumis sativus]	-	-	-	GO:0043169//cation binding	-
Csa1G002040	4.33	3.37	3.68	3.3	3.66	3.64	5.67	5.35	3.94	4.3	4.7	5.04	82	58	67	63	63	65	96	93	79	93	92	145	Csa1M002040	PREDICTED: nucleotide pyrophosphatase/phosphodiesterase-like [Cucumis sativus]	-	-	-	GO:0016791//phosphatase activity;GO:0043169//cation binding	GO:0006796//phosphate-containing compound metabolic process
Csa1G002050	11.82	10.61	10.02	10.98	5.4	7.16	10.4	13.78	13.22	13.51	8.16	13.68	140	114	114	131	58	80	110	150	166	182	100	246	Csa1M002050	PREDICTED: snurportin-1 [Cucumis sativus]	Translation	ko03013//RNA transport	-	GO:0008192//RNA guanylyltransferase activity	GO:0006397//mRNA processing
Csa1G002060	2.05	1.82	2.88	3.47	19.72	12.68	5.99	14.16	24.05	8.63	26.88	12.64	31	25	42	53	271	181	81	197	386	149	421	291	Csa1M002060	PREDICTED: SNF1-related protein kinase regulatory subunit gamma-1 [Cucumis sativus]	-	-	GO:0005618//cell wall	GO:0016772//transferase activity, transferring phosphorus-containing groups;GO:0017076//purine nucleotide binding;GO:0032550	GO:0006631//fatty acid metabolic process;GO:0006796//phosphate-containing compound metabolic process;GO:0042126//nitrate metabolic process
Csa1G002070	0	0	0	0	0	0	0	0	0	0	0	0	0	0	0	0	0	0	0	0	0	0	0	0	-	-	-	-	-	-	-
Csa1G002080	58.53	57.95	69.54	77.64	101.55	104.7	89.19	90.49	85.15	80.2	78.68	96.97	428	383	488	573	672	724	583	610	663	663	597	1075	Csa1M002080	PREDICTED: apoptotic chromatin condensation inducer in the nucleus [Sesamum indicum]	-	-	GO:0009536//plastid	GO:0003676//nucleic acid binding	-
Csa1G002090	0.13	0	0	0	0	0	0	0	0	0	0	0.04	2	0	0	0	0	0	0	0	0	0	0	1	Csa1M002090	PREDICTED: cytochrome P450 94B3 [Cucumis sativus]	-	-	-	GO:0004497//monooxygenase activity;GO:0016705//oxidoreductase activity, acting on paired donors, with incorporation or reduction of molecular oxygen;GO:0046906//tetrapyrrole binding;GO:0046914//transition metal ion binding	GO:0044710
Csa1G002100	13.63	19.7	14.37	11.64	19.24	16.58	10.57	12.78	11.21	18.36	7.91	14.71	299	393	303	257	383	342	207	257	260	460	179	490	Csa1M002100	PREDICTED: U3 small nucleolar ribonucleoprotein protein MPP10 [Cucumis sativus]	Translation	ko03008//Ribosome biogenesis in eukaryotes	GO:0032991//macromolecular complex;GO:0043231//intracellular membrane-bounded organelle	-	GO:0016072//rRNA metabolic process
Csa1G002110	0	0.42	0	0.73	0.82	0.39	0	0	0.34	0.34	0	0.49	0	1	0	2	2	1	0	0	1	1	0	2	Csa1M002110	EF hand calcium-binding family protein [Medicago truncatula]	-	-	-	GO:0046872//metal ion binding	GO:0002252;GO:0006605//protein targeting;GO:0009617//response to bacterium;GO:0009620//response to fungus;GO:0009692;GO:0009696//salicylic acid metabolic process;GO:0009755//hormone-mediated signaling pathway;GO:0009863//salicylic acid mediated signaling pathway;GO:0010243//response to organonitrogen compound;GO:0031347//regulation of defense response;GO:0035556//intracellular signal transduction…
Csa1G002120	19.9	26.06	19.27	15.28	6.88	7.5	10.68	16.01	11.63	18.46	10.12	14.78	593	707	552	458	186	210	284	437	366	629	311	669	Csa1M002120	RNA-metabolising metallo-beta-lactamase family protein [Theobroma cacao]	-	-	GO:0009536//plastid	GO:0003676//nucleic acid binding;GO:0004518//nuclease activity;GO:0043169//cation binding	GO:0015980//energy derivation by oxidation of organic compounds;GO:0090304
Csa1G002130	105.31	128.07	129.98	148.76	67.81	68.02	745.92	238.15	153.25	110.37	265.51	84.47	1314	1450	1558	1870	767	800	8313	2730	2027	1567	3426	1600	Csa1M002130	PREDICTED: argininosuccinate synthase, chloroplastic [Cucumis sativus]	Global and overview maps;Global and overview maps;Amino acid metabolism;Amino acid metabolism	ko01100//Metabolic pathways;ko01110//Biosynthesis of secondary metabolites;ko00330//Arginine and proline metabolism;ko00250//Alanine, aspartate and glutamate metabolism	GO:0009532//plastid stroma	GO:0016879//ligase activity, forming carbon-nitrogen bonds;GO:0032550	GO:0006525//arginine metabolic process;GO:0006566//threonine metabolic process;GO:0009117//nucleotide metabolic process
Csa1G002140	249.42	239.92	228.78	174.64	238.16	247.03	159.9	218.1	201.41	279.34	125.52	206.53	4644	4061	4094	3273	4023	4329	2658	3725	3967	5936	2413	5841	-	-	-	-	-	-	-
Csa1G002150	33.61	21.85	25.98	25.36	26.18	30.48	13.85	20.17	18.35	22.08	15.33	20.12	326	192	242	248	230	279	120	180	189	243	154	296	Csa1M002150	PREDICTED: adenylate kinase 4-like [Cucumis sativus]	Global and overview maps;Global and overview maps;Nucleotide metabolism	ko01100//Metabolic pathways;ko01110//Biosynthesis of secondary metabolites;ko00230//Purine metabolism	GO:0044424	GO:0016301//kinase activity;GO:0016776//phosphotransferase activity, phosphate group as acceptor;GO:0032550	GO:0009117//nucleotide metabolic process
Csa1G002160	84.81	58.55	77.89	74.65	80.19	83.98	57.07	57.7	52.96	58.23	55.35	55.06	1363	855	1203	1208	1169	1271	819	851	901	1067	919	1344	Csa1M002160	PREDICTED: probable aspartyl aminopeptidase [Cucumis sativus]	-	-	GO:0031090//organelle membrane;GO:0043231//intracellular membrane-bounded organelle;GO:0044444//cytoplasmic part	GO:0008238//exopeptidase activity;GO:0046914//transition metal ion binding	GO:0006625//protein targeting to peroxisome;GO:0009062//fatty acid catabolic process;GO:0019538//protein metabolic process;GO:0045491//xylan metabolic process
Csa1G002660	0.86	2.24	1.03	0.92	1.63	0.98	0.97	0.94	1.57	2	1.85	1.18	14	33	16	15	24	15	14	14	27	37	31	29	Csa1M002660	PREDICTED: probable aspartyl aminopeptidase [Cucumis sativus]	-	-	GO:0031090//organelle membrane;GO:0043231//intracellular membrane-bounded organelle;GO:0044444//cytoplasmic part	GO:0008238//exopeptidase activity;GO:0046914//transition metal ion binding	GO:0006625//protein targeting to peroxisome;GO:0009062//fatty acid catabolic process;GO:0019538//protein metabolic process;GO:0045491//xylan metabolic process
Csa1G002670	8.44	8.75	8.52	7.97	9.48	9.07	6.15	6.83	8.31	9	4.65	6.98	63	59	61	60	64	64	41	47	66	76	36	79	Csa1M002670	PREDICTED: mitochondrial pyruvate carrier 1-like [Cucumis sativus]	-	-	GO:0019866//organelle inner membrane;GO:0043231//intracellular membrane-bounded organelle	-	GO:0006090//pyruvate metabolic process;GO:0006281//DNA repair;GO:0006839//mitochondrial transport;GO:0010038//response to metal ion;GO:0045333//cellular respiration
Csa1G002680	18.66	22.15	21.01	19.02	15.12	15.36	20.58	23.53	29.18	26.24	31.97	29.83	461	498	499	473	339	357	454	533	762	741	815	1120	Csa1M002680	PREDICTED: transcription factor GTE10 isoform X2 [Cucumis sativus]	-	-	-	GO:0016746//transferase activity, transferring acyl groups	GO:0006355//regulation of transcription, DNA-templated;GO:0009719;GO:0010033//response to organic substance;GO:0044763
Csa1G002690	46.57	54.02	40.26	36.8	13.17	15.37	14.61	19.91	20.18	30.35	14.15	21.79	982	1036	816	781	252	305	275	385	450	731	308	698	Csa1M002690	Nucleic acid-binding, OB-fold-like protein isoform 1 [Theobroma cacao]	-	-	GO:0000229;GO:0009532//plastid stroma	GO:0097159//organic cyclic compound binding	GO:0006355//regulation of transcription, DNA-templated
Csa1G002700	4.12	3.2	4.29	3.92	4.35	6.23	5.59	6.46	7.35	7.18	5.51	9.41	71	50	71	68	68	101	86	102	134	141	98	246	-	-	-	-	-	-	-
Csa1G002710	10.81	14.1	12.73	11.46	7.15	7.6	18.48	23.22	20.92	19.81	29.24	24.17	624	742	707	665	375	412	952	1227	1274	1311	1739	2121	Csa1M002710	PREDICTED: callose synthase 10 [Cucumis sativus]	-	-	GO:0044459	GO:0035251//UDP-glucosyltransferase activity	GO:0006074//(1->3)-beta-D-glucan metabolic process
Csa1G002720	2.91	1.79	3.53	3.52	2.14	5.28	2.53	2.62	2.12	2.86	1.55	3.73	18	10	21	22	12	31	14	15	14	20	10	35	Csa1M002720	PREDICTED: probable phosphopantothenoylcysteine decarboxylase [Cucumis sativus]	Global and overview maps;Metabolism of cofactors and vitamins	ko01100//Metabolic pathways;ko00770//Pantothenate and CoA biosynthesis	-	GO:0016831//carboxy-lyase activity;GO:0032553	GO:0006972//hyperosmotic response;GO:0009108//coenzyme biosynthetic process;GO:0040007//growth
Csa1G002730	3.73	3.97	2.99	1.58	0.47	0.71	1.16	2.07	1.91	1.77	1.9	1.53	61	59	47	26	7	11	17	31	33	33	32	38	Csa1M002730	PREDICTED: adenine/guanine permease AZG2 [Cucumis sativus]	-	-	GO:0031224//intrinsic component of membrane	GO:0015205//nucleobase transmembrane transporter activity	GO:0006863//purine nucleobase transport;GO:0044763
Csa1G002740	12.99	11.69	13.8	11.39	13.55	12.48	8.33	10.48	12.81	15.05	10.66	12.26	281	230	287	248	266	254	161	208	293	372	238	403	Csa1M002740	PREDICTED: kelch domain-containing protein 4 [Cucumis sativus]	-	-	-	-	GO:0044765
Csa1G002750	17.61	14.65	21.24	23.1	39.01	37.53	15.84	20.22	23.38	16.22	21.73	18.59	158	119	183	209	317	318	127	167	223	165	202	253	Csa1M002750	C2H2-like zinc finger protein isoform 2 [Theobroma cacao]	-	-	-	GO:0043169//cation binding	-
Csa1G002760	1.24	0.8	1.08	0.98	0.8	0.94	0.81	0.85	1.08	0.91	0.9	1.26	24	14	20	19	14	17	14	15	22	20	18	37	Csa1M002760	PREDICTED: radical S-adenosyl methionine domain-containing protein 1, mitochondrial [Cucumis sativus]	Global and overview maps;Global and overview maps;Metabolism of cofactors and vitamins	ko01100//Metabolic pathways;ko01110//Biosynthesis of secondary metabolites;ko00860//Porphyrin and chlorophyll metabolism	GO:0044424	GO:0016634;GO:0051540	GO:0006778//porphyrin-containing compound metabolic process;GO:0044710
Csa1G002770	33.46	38.54	31.19	26.49	18.02	17.1	40.57	37.58	36.1	45.93	32.75	40.39	557	583	499	444	272	268	603	574	636	872	563	1021	Csa1M002770	PREDICTED: elongator complex protein 3 [Cucumis sativus]	-	-	GO:0000790//nuclear chromatin;GO:0043234//protein complex;GO:0044444//cytoplasmic part	GO:0016634;GO:0043169//cation binding;GO:0051540;GO:0090595	GO:0002097;GO:0003156//regulation of organ formation;GO:0006778//porphyrin-containing compound metabolic process;GO:0009292//genetic transfer;GO:0009755//hormone-mediated signaling pathway;GO:0009966//regulation of signal transduction;GO:0010468//regulation of gene expression;GO:0016570//histone modification;GO:0034645//cellular macromolecule biosynthetic process;GO:0040007//growth;GO:0065001//sp…
Csa1G002780	45.02	66.51	37.54	43.63	15.48	14.26	15.27	17.74	27.41	29.47	24.88	15.09	472	632	378	461	147	141	143	171	305	351	270	240	Csa1M002780	PREDICTED: haloacid dehalogenase-like hydrolase domain-containing protein At3g48420 [Cucumis sativus]	-	-	GO:0009526//plastid envelope;GO:0009532//plastid stroma	GO:0003824//catalytic activity	GO:0005982//starch metabolic process;GO:0006091//generation of precursor metabolites and energy;GO:0006739//NADP metabolic process;GO:0009668;GO:0009886//post-embryonic morphogenesis;GO:0016109
Csa1G002790	1.92	3.28	2.79	1.9	0.32	0.41	4.83	4.69	4.15	5.23	6.76	7.89	20	31	28	20	3	4	45	45	46	62	73	125	Csa1M002790	PREDICTED: vinorine synthase-like [Cucumis sativus]	-	-	-	GO:0016746//transferase activity, transferring acyl groups	-
Csa1G002800	6.59	8.73	7.55	7.36	4.23	5.66	9.33	9.07	15.49	11.29	12.33	13.68	79	95	87	89	46	64	100	100	197	154	153	249	Csa1M002800	PREDICTED: DELLA protein GAI-like [Cucumis sativus]	-	-	-	-	GO:0010468//regulation of gene expression;GO:0034645//cellular macromolecule biosynthetic process
Csa1G002810	1.48	0.49	0.46	1.32	8.34	3.13	11.09	1.76	10	1.97	12.54	1.85	10	3	3	9	51	20	67	11	72	15	88	19	Csa1M002810	PREDICTED: peptide methionine sulfoxide reductase-like [Cucumis sativus]	-	-	-	GO:0016671//oxidoreductase activity, acting on a sulfur group of donors, disulfide as acceptor	GO:0006950//response to stress;GO:0044267//cellular protein metabolic process;GO:0044710
Csa1G002820	15.7	11.8	15.22	14.04	17.21	16.25	19.03	19.01	17.16	14.79	18.9	16.63	256	173	237	233	257	250	276	289	299	274	323	409	Csa1M002820	PREDICTED: protein tipD [Cucumis sativus]	-	-	-	GO:0004683//calmodulin-dependent protein kinase activity;GO:0004683//calmodulin-dependent protein kinase activity	GO:0006464//cellular protein modification process;GO:0006464//cellular protein modification process
Csa1G002830	25.37	36.7	37.99	36.09	28.3	30.22	27.51	35.97	35.41	35.16	34.82	28.7	351	461	505	503	355	394	340	457	519	554	498	603	-	-	-	-	-	-	-
Csa1G002840	0.74	0.14	0.13	0.25	0	0.13	0.28	0.81	0.47	1.42	0.6	0.49	6	1	1	2	0	1	2	6	4	13	5	6	-	-	-	-	-	-	-
Csa1G002850	7.37	4.11	3.59	3.15	1.63	7.75	3.02	5.56	3.89	2.64	3.06	3.57	30	15	14	13	6	30	11	21	17	12	13	22	Csa1M002850	PREDICTED: centromere protein X [Cucumis sativus]	-	-	-	-	GO:0006259//DNA metabolic process;GO:0043623//cellular protein complex assembly;GO:0046474//glycerophospholipid biosynthetic process
Csa1G002860	4.95	7.09	5.35	6.31	6.58	4.59	12.5	10.95	10.78	10.62	13.07	11.18	102	133	106	131	123	89	230	207	235	250	278	350	Csa1M002860	PREDICTED: leucine-rich repeat receptor-like serine/threonine/tyrosine-protein kinase SOBIR1 [Cucumis sativus]	-	-	GO:0031224//intrinsic component of membrane	GO:0004674//protein serine/threonine kinase activity;GO:0004713//protein tyrosine kinase activity;GO:0032550	GO:0006468//protein phosphorylation;GO:0008219//cell death;GO:0009910//negative regulation of flower development;GO:0031347//regulation of defense response
Csa1G002870	1.6	2.05	1.55	3.01	3.46	2.09	5.6	4.41	5.74	2.94	6.91	5.29	30	35	28	57	59	37	94	76	114	63	134	151	-	-	-	-	-	-	-
Csa1G002880	14.21	17.13	15.52	19.32	23.15	22.57	32.43	28.68	29.77	19.13	37.13	22.28	171.04	187.11	179.08	231.15	245.42	257.18	352	316.13	377.31	259.06	457.27	403	Csa1M002880	PREDICTED: protein-L-isoaspartate O-methyltransferase 1 isoform X1 [Cucumis sativus]	-	-	GO:0005737//cytoplasm;GO:0044444//cytoplasmic part	GO:0008757//S-adenosylmethionine-dependent methyltransferase activity;GO:0008757//S-adenosylmethionine-dependent methyltransferase activity	GO:0008213;GO:0044767;GO:0006970//response to osmotic stress;GO:0008213;GO:0044707;GO:0044767
Csa1G002890	1174.94	1095.63	929.91	868.72	250.87	358.84	328.47	401.89	347.06	646.22	238.37	383.42	15062	12746.9	11452.9	11218.9	2915.58	4335.82	3761	4732.87	4715.69	9428.94	3159.73	7462	Csa1M002890	Ribonucleoprotein [Cucumis sativus]	-	-	GO:0032991//macromolecular complex;GO:0044423	GO:0036094//small molecule binding;GO:0097159//organic cyclic compound binding	-
Csa1G002900	29.97	21.82	40.47	33.35	20.55	17.18	94.33	22.04	23.6	14.83	28.64	13.7	651	431	845	729	405	351	1829	439	542	368	642	452	Csa1M002900	PREDICTED: probable galactinol--sucrose galactosyltransferase 2 isoform X1 [Cucumis sativus]	-	-	-	GO:0016757//transferase activity, transferring glycosyl groups	-
Csa1G002910	1.01	2.3	1.75	3.27	2.67	1.64	1.36	2.78	3.49	2.89	4.1	3.37	15	31	25	49	36	23	18	38	55	49	63	76	Csa1M002910	E3 ubiquitin-protein ligase RGLG2 [Glycine soja]	-	-	-	GO:0016765//transferase activity, transferring alkyl or aryl (other than methyl) groups	-
Csa1G002920	7.8	9.78	8.55	13.17	21.87	19.97	21.55	20.94	22.38	13.78	32.72	16.67	94	107	99	160	239	227	232	232	286	189	408	305	Csa1M002920	PREDICTED: E3 ubiquitin-protein ligase RGLG2-like [Cucumis sativus]	-	-	-	GO:0003824//catalytic activity;GO:0046914//transition metal ion binding	-
Csa1G002930	95.13	102.58	93.24	89.83	77.42	85.38	79.04	77.86	80.75	99.34	80.26	99.16	1094	1070	1030	1041	807	926	812	823	985	1299	955	1731	Csa1M002930	PREDICTED: rhodanese-like domain-containing protein 11, chloroplastic [Cucumis sativus]	-	-	GO:0009536//plastid	-	GO:0006090//pyruvate metabolic process;GO:0006605//protein targeting;GO:0009657//plastid organization;GO:0016072//rRNA metabolic process
Csa1G002940	1.58	1.76	2.19	2.59	6.12	8.82	3.81	3.96	3.91	2.36	8.04	3.82	6	6	8	10	21	32	13	14	16	10	32	22	-	-	-	-	-	-	-
Csa1G002950	0	0	0	0	0	0.64	0	0	0	0	0	0	0	0	0	0	0	1	0	0	0	0	0	0	-	-	-	-	-	-	-
Csa1G003450	20.12	20.23	18.22	18.28	22	18.42	29.62	20.93	21.94	21.98	22.49	22.09	349	318	304	320	347	301	460	334	403	436	404	583	Csa1M003450	PREDICTED: plant intracellular Ras-group-related LRR protein 9 [Cucumis sativus]	-	-	-	GO:0016791//phosphatase activity	GO:0006796//phosphate-containing compound metabolic process
Csa1G003460	0.45	0.68	0.21	0	0.24	0.66	0	0.69	1.82	1.84	0.42	2.43	2.2	3	1	0	1.08	3.09	0	3.11	9.52	10.1	2.16	18.02	Csa1M003460	PREDICTED: MATE efflux family protein DTX1 [Cucumis sativus]	-	-	GO:0031224//intrinsic component of membrane	GO:0015291//secondary active transmembrane transporter activity	GO:0015893//drug transport;GO:0044763
Csa1G003470	0	0.5	1.17	0.66	2.97	2.59	2.25	2.17	1.67	1.8	0	3.1	0	2	5	3	12	11	9	9	8	9	0	21	Csa1M003470	PREDICTED: MATE efflux family protein DTX1-like [Cucumis melo]	-	-	GO:0031224//intrinsic component of membrane	GO:0015291//secondary active transmembrane transporter activity	GO:0015893//drug transport;GO:0044763
Csa1G003480	2.11	3.24	0	0.68	2.37	4.31	4.67	1.86	2.34	3.31	6.81	1.41	3	4	0	1	3	5.99	6	2.53	3.72	5	10.42	3	-	-	-	-	-	-	-
Csa1G003490	4.01	3.27	3.82	4.98	7.48	6.48	12.88	9.29	7.99	4.6	13.15	6.56	80.8	60	74	101	136.92	122.91	232	171.89	170.48	105.9	273.84	200.98	Csa1M003490	PREDICTED: MATE efflux family protein DTX1 [Cucumis sativus]	-	-	GO:0031224//intrinsic component of membrane	GO:0015291//secondary active transmembrane transporter activity	GO:0015893//drug transport;GO:0044763
Csa1G003500	0.41	0.46	0	1.21	3.66	2.99	0.46	1.52	0.86	0.75	6.83	1.09	1	1	0	3	8	7.01	1	3.47	2.28	2	17.58	4	-	-	-	-	-	-	-
Csa1G003510	17.26	15.35	19.83	19.6	29.47	31.79	21.47	22.66	24.63	18.17	35.44	20.59	308	249	340	352	477	534	342	371	465	370	653	558	Csa1M003510	PREDICTED: serine/threonine-protein kinase HT1-like [Cucumis sativus]	-	-	-	GO:0004702//receptor signaling protein serine/threonine kinase activity;GO:0032550	GO:0000226//microtubule cytoskeleton organization;GO:0032147//activation of protein kinase activity;GO:0035556//intracellular signal transduction
Csa1G003520	5.59	3.43	4.21	4.4	1.69	2.08	1.46	3.25	2.64	2.85	2.08	2.64	120	67	87	95	33	42	28	64	60	70	46	86	-	-	-	-	-	-	-
Csa1G003530	12.08	10.31	10.68	8.31	8.97	11.24	8.53	11.3	8.46	11.78	6.69	8.88	273	212	232	189	184	239	172	234	202	304	156	305	Csa1M003530	PREDICTED: pentatricopeptide repeat-containing protein At3g48250, chloroplastic [Cucumis sativus]	-	-	GO:0009536//plastid	-	GO:0009987//cellular process
Csa1G003540	780.43	887.52	695.41	715.7	196.21	209.7	356.39	349.76	386.77	515.43	293.29	318.78	7828	8067	6699	7237	1783	1985	3194	3227	4119	5870	3046	4852	Csa1M003540	Elongation factor Tu [Cucumis sativus]	Environmental adaptation	ko04626//Plant-pathogen interaction	GO:0005576//extracellular region;GO:0009526//plastid envelope;GO:0009532//plastid stroma;GO:0031976;GO:0043232;GO:0044434	GO:0008135//translation factor activity, nucleic acid binding;GO:0017111//nucleoside-triphosphatase activity;GO:0032550	GO:0006631//fatty acid metabolic process;GO:0007275//multicellular organismal development;GO:0010467//gene expression;GO:0034645//cellular macromolecule biosynthetic process
Csa1G004040	2.12	2.2	3.37	4.56	1.65	0.92	4.04	3.78	3.39	2.42	5.16	1.31	17	16	26	37	12	7	29	28	29	22	43	16	Csa1M004040	Cytochrome P450 [Cucumis sativus]	-	-	-	GO:0004497//monooxygenase activity;GO:0016705//oxidoreductase activity, acting on paired donors, with incorporation or reduction of molecular oxygen;GO:0046906//tetrapyrrole binding;GO:0046914//transition metal ion binding	GO:0044710
Csa1G004050	3.48	3.68	4.62	5.06	6.62	6.06	10.04	9.59	9.47	5.9	13.79	6.93	80	77	102	117	138	131	206	202	230	155	327	242	Csa1M004050	PREDICTED: L-type lectin-domain containing receptor kinase S.1 [Cucumis sativus]	-	-	GO:0031224//intrinsic component of membrane;GO:0043231//intracellular membrane-bounded organelle	GO:0004672//protein kinase activity;GO:0032550	GO:0006464//cellular protein modification process;GO:0006796//phosphate-containing compound metabolic process
Csa1G004060	6.91	6.81	10.99	11.64	9.32	13.4	6.89	11.83	7.83	5.53	8.38	6.31	59	50	80	98	74	111	54	90	61	55	66	84	Csa1M004060	PREDICTED: U-box domain-containing protein 52 [Cucumis sativus]	-	-	-	GO:0003824//catalytic activity;GO:0003824//catalytic activity	GO:0050896//response to stimulus;GO:0050896//response to stimulus
Csa1G004070	0	0	0	0	0	0	0	0	0	0	0	0	0	0	0	0	0	0	0	0	0	0	0	0	-	-	-	-	-	-	-
Csa1G004080	10.34	13.84	11.48	9.36	3.39	2.59	12.2	16.28	15.82	15.2	15.61	17.94	148	180	158	135	44	35	156	214	240	248	231	390	Csa1M004080	PREDICTED: DEAD-box ATP-dependent RNA helicase 20 isoform X1 [Cucumis sativus]	Transcription	ko03040//Spliceosome	GO:0043231//intracellular membrane-bounded organelle	GO:0003676//nucleic acid binding;GO:0032550;GO:0042623//ATPase activity, coupled	GO:0000956//nuclear-transcribed mRNA catabolic process;GO:0016072//rRNA metabolic process;GO:0022613//ribonucleoprotein complex biogenesis
Csa1G004090	5.41	6.87	7.57	9.38	10.77	7.42	7.33	9.51	16.86	10.08	9.57	10.01	9	10	12	16	16	12	11	15	31	18	17	25	Csa1M004090	PREDICTED: DEAD-box ATP-dependent RNA helicase 20 isoform X1 [Cucumis sativus]	Transcription	ko03040//Spliceosome	GO:0043231//intracellular membrane-bounded organelle	GO:0003676//nucleic acid binding;GO:0032550;GO:0042623//ATPase activity, coupled	GO:0000956//nuclear-transcribed mRNA catabolic process;GO:0016072//rRNA metabolic process;GO:0022613//ribonucleoprotein complex biogenesis
Csa1G004100	49.07	52.97	69.05	69.57	76.67	61.81	135.94	91.12	102.59	77.05	139.48	99.8	1377	1353	1863	1964	1953	1631	3405	2343	3041	2473	4037	4256	Csa1M004100	PREDICTED: copper amine oxidase 1 [Cucumis sativus]	Global and overview maps;Global and overview maps;Amino acid metabolism;Amino acid metabolism;Metabolism of other amino acids;Amino acid metabolism;Biosynthesis of other secondary metabolites;Biosynthesis of other secondary metabolites	ko01100//Metabolic pathways;ko01110//Biosynthesis of secondary metabolites;ko00360//Phenylalanine metabolism;ko00260//Glycine, serine and threonine metabolism;ko00410//beta-Alanine metabolism;ko00350//Tyrosine metabolism;ko00960//Tropane, piperidine and pyridine alkaloid biosynthesis;ko00950//Isoquinoline alkaloid biosynthesis	GO:0042579//microbody	GO:0016641//oxidoreductase activity, acting on the CH-NH2 group of donors, oxygen as acceptor;GO:0046914//transition metal ion binding;GO:0048037//cofactor binding	GO:0044710;GO:1901564
Csa1G004110	0.67	3.1	2.13	1.97	1.51	6.22	2.24	4.25	0.61	2.53	3.77	0.9	1	4	3	3	2	9	3	6	1	4	6	2	-	-	-	-	-	-	-
Csa1G004120	3.27	2.85	0.86	2.37	0.92	0	2.71	5.11	1.45	1.56	2.27	1.64	4	3	1	3	1	0	3	6	2	2	3	3	Csa1M004120	PREDICTED: transcription factor MYB32-like [Cucumis sativus]	-	-	-	GO:0003676//nucleic acid binding	-
Csa1G004130	35.07	33.52	34.1	34.25	21.22	21.76	37.82	42.47	37.16	41.67	33.78	40.54	594	516	555	584	326	347	572	660	666	805	591	1043	Csa1M004130	PREDICTED: histone deacetylase 6 [Cucumis sativus]	-	-	GO:0043231//intracellular membrane-bounded organelle	GO:0017136//NAD-dependent histone deacetylase activity	GO:0010468//regulation of gene expression;GO:0016575//histone deacetylation;GO:0034645//cellular macromolecule biosynthetic process
Csa1G004140	0.28	0.08	0.36	0.07	0	0	0.24	0.15	0.2	0.18	0.41	0.18	4	1	5	1	0	0	3	2	3	3	6	4	-	-	-	-	-	-	-
Csa1G004150	0	0	0	0	0	0	0	0	0	0	0	0	0	0	0	0	0	0	0	0	0	0	0	0	-	-	-	-	-	-	-
Csa1G004160	3.31	3.28	1.63	1.9	1.93	3.86	2.14	2.07	2.94	3.25	2.85	3.22	19	17	9	11	10	21	11	11	18	21	17	28	-	-	-	-	-	-	-
Csa1G004170	6.48	1.45	10.55	8.95	35.07	27.21	52.08	15.91	17.6	10	18.1	13.37	25	5	39	35	122	100	180	57	73	43	73	78	Csa1M004170	PREDICTED: protein LATERAL ORGAN BOUNDARIES [Cucumis sativus]	-	-	-	GO:0016884//carbon-nitrogen ligase activity, with glutamine as amido-N-donor	GO:0010160//formation of organ boundary
Csa1G004180	4.83	3.35	6.89	9.85	30.5	22.38	16.42	10.12	11.05	4.96	19.97	8.13	54	34	74	111	309	236	164	104	131	63	231	138	-	-	-	-	-	-	-
Csa1G004190	4.63	5.36	5.96	5.69	5.2	7.16	4.31	4.96	6.44	5.93	7.44	6.57	59	62	73	73	60	86	49	58	87	86	98	127	Csa1M004190	RNA-binding protein 5 [Morus notabilis]	-	-	-	GO:0097159//organic cyclic compound binding	-
Csa1G004210	0	0	0	0	0	0	0	0	0	0	0	0	0	0	0	0	0	0	0	0	0	0	0	0	-	-	-	-	-	-	-
Csa1G004220	1.14	0.73	1.48	2.35	2.72	2.51	4.77	1.55	1.34	1	2.65	2.06	12	7	15	25	26	25	45	15	15	12	29	33	Csa1M004220	PREDICTED: short-chain dehydrogenase TIC 32, chloroplastic [Cucumis sativus]	-	-	-	GO:0016628//oxidoreductase activity, acting on the CH-CH group of donors, NAD or NADP as acceptor	GO:0044710
Csa1G004230	25.36	19.4	29.93	25.5	19.69	26.73	15.35	20.77	16.91	22.51	12.86	22.2	307	213	348	311	216	305	166	231	217	310	161	408	Csa1M004230	PREDICTED: kinetochore protein Spc25 [Vitis vinifera]	-	-	-	-	GO:0006310//DNA recombination;GO:0006974//cellular response to DNA damage stimulus;GO:0007059//chromosome segregation;GO:0007126//meiotic nuclear division;GO:0044710;GO:0051276//chromosome organization;GO:0065007//biological regulation;GO:1902589;GO:1903046
Csa1G004240	8.25	7.17	7.71	7.17	13.04	9.32	20.33	11.08	13.26	7.8	29.54	13.07	326	258	293	285	468	346	717	401	553	353	1203	785	Csa1M004240	PREDICTED: probable LRR receptor-like serine/threonine-protein kinase At4g26540 [Cucumis sativus]	-	-	GO:0031224//intrinsic component of membrane	GO:0004672//protein kinase activity;GO:0016628//oxidoreductase activity, acting on the CH-CH group of donors, NAD or NADP as acceptor;GO:0032550	GO:0006464//cellular protein modification process;GO:0006796//phosphate-containing compound metabolic process;GO:0044710
Csa1G004250	4.51	7.93	6.57	5.92	4.15	5.25	8.08	12.52	10.73	11.9	12.29	12.44	124	200	173	164	103	135	198	317	312	377	347	524	Csa1M004250	PREDICTED: cell division cycle protein 48 homolog [Cucumis sativus]	Folding, sorting and degradation	ko04141//Protein processing in endoplasmic reticulum	-	GO:0003824//catalytic activity;GO:0032550;GO:0003824//catalytic activity;GO:0032550	GO:0044763;GO:0044763
Csa1G004260	0	0	0	0	0	0	0	0	0	0	0	0	0	0	0	0	0	0	0	0	0	0	0	0	-	-	-	-	-	-	-
Csa1G004270	2.36	2.41	3.92	3.3	1.84	2.6	2.94	3.52	2.31	3	4.32	3.58	27	25	43	38	19	28	30	37	28	39	51	62	Csa1M004270	PREDICTED: jmjC domain-containing protein 4 isoform X1 [Cucumis sativus]	-	-	-	GO:0032452//histone demethylase activity	GO:0034645//cellular macromolecule biosynthetic process;GO:0050789//regulation of biological process;GO:0070077
Csa1G004280	22.22	17.97	25.02	24.43	32.11	26.98	32.19	28.92	23.3	26.94	30.28	27.96	450	331	487	498	590	514	582	537	499	623	633	860	-	-	-	-	-	-	-
Csa1G004290	25.6	26.07	19.53	20.93	7.3	10.05	7.34	7.18	7.6	9.84	5.75	9.45	296	272	218	246	76	109	77	77	94	128	68	165	Csa1M004290	PREDICTED: CRAL-TRIO domain-containing protein C3H8.02 isoform X1 [Cucumis sativus]	-	-	GO:0009536//plastid	-	-
Csa1G004300	1.5	0.55	3.65	1	0	0	3.94	2.19	1.9	0.87	3.41	1.32	3	1	7	2	0	0	7	4	4	2	7	4	-	-	-	-	-	-	-
Csa1G004310	14.26	21.85	15.76	14.11	5.16	4.83	24.5	23.72	24.72	27.41	36.43	32.94	591	825	628	588	194	188	906	900	1081	1301	1556	2075	-	-	-	-	-	-	-
Csa1G004320	0	0	0	0	0	0	0	0	0	0	0	0	0	0	0	0	0	0	0	0	0	0	0	0	-	-	-	-	-	-	-
Csa1G004330	41.29	50.99	41.06	41.04	35.55	32.29	31.37	27.49	33.83	47.22	27.6	42.12	262	292	250	263	204	194	178	161	229	338	182	405	Csa1M004330	PREDICTED: exosome complex component RRP42 [Cucumis sativus]	Folding, sorting and degradation	ko03018//RNA degradation	-	GO:0004518//nuclease activity	GO:0000469//cleavage involved in rRNA processing;GO:0006605//protein targeting;GO:0009451//RNA modification
Csa1G004340	16.51	17.36	16.89	13.83	10.38	13.71	11.17	12.78	10.6	11.95	10.59	10.95	293	280	288	247	167	229	177	208	199	242	194	295	-	-	-	-	-	-	-
Csa1G004350	6.29	7.02	7.89	7.68	8.97	10.62	10.78	10.95	11.81	10.89	12.33	10.99	136	138	164	167	176	216	208	217	270	269	275	361	Csa1M004350	PREDICTED: MORC family CW-type zinc finger protein 4 [Cucumis sativus]	-	-	GO:0005911//cell-cell junction;GO:0009526//plastid envelope	GO:0016772//transferase activity, transferring phosphorus-containing groups;GO:0017111//nucleoside-triphosphatase activity;GO:0032550	GO:0003002//regionalization;GO:0003006//developmental process involved in reproduction;GO:0006306//DNA methylation;GO:0006342//chromatin silencing;GO:0006796//phosphate-containing compound metabolic process;GO:0007059//chromosome segregation;GO:0009653//anatomical structure morphogenesis;GO:0009799//specification of symmetry
Csa1G004360	0.15	0.21	0.2	0.19	0	0.21	0.27	0.32	0.65	0.43	0.57	1.22	3	4	4	4	0	4	5	6	14	10	12	38	-	-	-	-	-	-	-
Csa1G004370	18.2	19.62	19.32	19.99	10.29	10.69	11.27	15.49	15.05	18.44	15.67	11.98	351	344	358	388	180	194	194	274	307	406	312	351	Csa1M004370	PREDICTED: serine/threonine protein phosphatase 2A 55 kDa regulatory subunit B beta isoform [Cucumis sativus]	Translation	ko03015//mRNA surveillance pathway	GO:0008287//protein serine/threonine phosphatase complex	GO:0019888//protein phosphatase regulator activity	GO:0019222//regulation of metabolic process;GO:0050794//regulation of cellular process
Csa1G004870	0.54	0.36	0	0.54	2.39	1.72	1.21	1.06	3.66	2.19	1.46	4.56	5	3	0	5	20	15	10	9	36	23	14	64	Csa1M004870	PREDICTED: homeobox protein knotted-1-like 2 isoform X2 [Cucumis sativus]	-	-	GO:0043231//intracellular membrane-bounded organelle	GO:0003677//DNA binding	GO:0010468//regulation of gene expression
Csa1G004880	9.04	5.61	7.76	6.27	6.1	9.21	5.01	7.92	7.86	6.79	5.34	5.72	103	58	85	72	63	99	51	83	95	88	63	99	Csa1M004880	PREDICTED: diphthine methyltransferase homolog [Cucumis sativus]	-	-	GO:0031461//cullin-RING ubiquitin ligase complex	-	-
Csa1G004890	3.05	3.32	3.2	4.91	3.73	3.57	4.44	4.3	5.26	5.25	6.21	4.66	100	99	101	162	111	110	130	129	182	197	210	232	Csa1M004890	Pleckstrin homology domain-containing family M member 3 [Morus notabilis]	-	-	-	GO:0005543//phospholipid binding	-
Csa1G004900	0.34	0.28	0.35	0.75	1.02	1.07	0.47	0.73	0.71	0.37	0.65	0.55	4	3	4	9	11	12	5	8	9	5	8	10	Csa1M004900	PREDICTED: transcription factor MYB98-like [Cucumis melo]	-	-	-	GO:0003676//nucleic acid binding	GO:0009987//cellular process;GO:0032501//multicellular organismal process;GO:0032502//developmental process;GO:0044699
Csa1G004910	242.9	255.36	220.1	169.94	176.55	164.39	197.08	185.86	172.48	282.08	117.63	228.21	2637	2514	2295	1860	1738	1684	1912	1856	1987	3481	1322	3761	Csa1M004910	PREDICTED: prohibitin-3, mitochondrial [Cucumis sativus]	-	-	GO:0019866//organelle inner membrane;GO:0031224//intrinsic component of membrane;GO:0043231//intracellular membrane-bounded organelle;GO:0019866//organelle inner membrane;GO:0031224//intrinsic component of membrane;GO:0043231//intracellular membrane-bounded organelle	-	-
Csa1G004920	3.85	3.48	4	3.62	4.57	4.28	3.64	4.72	5.13	4.69	7.84	5.98	40	34	41	39	45	44	34	45	56	56	83	93	-	-	-	-	-	-	-
Csa1G004930	99.42	114.43	102.63	107.79	56.48	55.25	83.34	84.62	96.38	105.93	95.37	87.65	1793	1876	1779	1957	924	938	1342	1400	1839	2180	1776	2401	Csa1M004930	PREDICTED: 1-deoxy-D-xylulose 5-phosphate reductoisomerase, chloroplastic [Cucumis sativus]	Global and overview maps;Global and overview maps;Metabolism of terpenoids and polyketides	ko01100//Metabolic pathways;ko01110//Biosynthesis of secondary metabolites;ko00900//Terpenoid backbone biosynthesis	-	GO:0016616//oxidoreductase activity, acting on the CH-OH group of donors, NAD or NADP as acceptor;GO:0043168//anion binding;GO:0043169//cation binding	GO:0006720//isoprenoid metabolic process
Csa1G004940	34.07	31.57	37.72	38.16	33.98	30.5	46.58	41.82	40.6	38.56	50.06	37.62	586	491	622	659	520	495	716	657	739	755	893	979	Csa1M004940	PREDICTED: peroxisomal membrane protein PEX14 [Cucumis sativus]	Transport and catabolism	ko04146//Peroxisome	GO:0016020//membrane;GO:0044439;GO:0016020//membrane;GO:0044439	-	GO:0006625//protein targeting to peroxisome;GO:0022615//protein to membrane docking;GO:0006625//protein targeting to peroxisome;GO:0022615//protein to membrane docking
Csa1G004950	49.93	38.88	45.07	41.84	48.6	57.19	34.75	36.61	33.22	40.74	22.68	33.95	534	377	463	451	471	577	332	360	377	495	251	551	Csa1M004950	exonuclease-related family protein [Populus trichocarpa]	Folding, sorting and degradation	ko03018//RNA degradation	GO:0043234//protein complex	GO:0003676//nucleic acid binding;GO:0004518//nuclease activity	GO:0090304
Csa1G004960	16.64	16.29	19.18	17.73	18.65	18.25	27.36	25.54	28.84	20.98	32.35	25.98	419	373	463	449	424	430	618	598	768	603	833	993	-	-	-	-	-	-	-
Csa1G004970	7.55	6.55	8.2	9.84	18.09	19.64	17.86	15.7	15.73	9.6	22.9	12.08	70	55	73	92	152	172	148	134	155	101	220	170	Csa1M004970	PREDICTED: CASP-like protein 4A2 [Cucumis sativus]	-	-	GO:0016020//membrane	-	-
Csa1G004980	32.49	34.83	28.5	25.25	24.53	25.11	16.32	20.1	22.42	28.84	20.31	18.64	656	635	543	504	393	414	302	394	486	678	424	590	Csa1M004980	PREDICTED: protein EXECUTER 2, chloroplastic [Cucumis sativus]	-	-	GO:0034357;GO:0034357	-	GO:0071452//cellular response to singlet oxygen;GO:0071452//cellular response to singlet oxygen
Csa1G004990	16.12	17.29	13.92	17.05	18.08	19.16	24.1	24.09	25.55	22.91	19.01	22.82	182	177	151	194	185	204	243	250	306	294	222	391	Csa1M004990	PREDICTED: E3 ubiquitin-protein ligase SIS3 isoform X1 [Cucumis sativus]	-	-	GO:0031224//intrinsic component of membrane	GO:0019787//small conjugating protein ligase activity;GO:0046914//transition metal ion binding	GO:0000302//response to reactive oxygen species;GO:0009642//response to light intensity;GO:0009756//carbohydrate mediated signaling;GO:0032446//protein modification by small protein conjugation;GO:0045491//xylan metabolic process
Csa1G005490	46.5	53.28	48.57	44.63	47.71	40.72	63.93	52.27	61.57	72.17	52.56	83.19	972	1013	976	939	905	801	1193	1002	1361	1723	1134	2642	-	-	-	-	-	-	-
Csa1G005500	38.59	34.69	40.21	34.92	20.43	20.97	48.26	44.48	48.08	40.52	66.9	46.57	288	234	288	263	138	148	322	306	382	342	518	527	Csa1M005500	PREDICTED: serine/threonine-protein kinase HT1-like [Cucumis sativus]	-	-	GO:0005911//cell-cell junction;GO:0016020//membrane	GO:0004713//protein tyrosine kinase activity;GO:0032550	GO:0000097//sulfur amino acid biosynthetic process;GO:0006468//protein phosphorylation;GO:0006637//acyl-CoA metabolic process;GO:0008380//RNA splicing;GO:0010646//regulation of cell communication;GO:0016129
Csa1G005510	23.44	24.57	26.14	22.93	59.84	38.18	34.13	24.04	28.92	27.11	35.01	30.68	102	96	109	101	235	158	133	97	135	132	159	202	Csa1M005510	PREDICTED: serine/threonine-protein kinase HT1-like [Cucumis sativus]	-	-	GO:0005911//cell-cell junction;GO:0016020//membrane	GO:0004702//receptor signaling protein serine/threonine kinase activity;GO:0032550	GO:0000097//sulfur amino acid biosynthetic process;GO:0006637//acyl-CoA metabolic process;GO:0008380//RNA splicing;GO:0010646//regulation of cell communication;GO:0016129;GO:0032147//activation of protein kinase activity;GO:0035556//intracellular signal transduction
Csa1G005520	51.6	69.66	54.62	63.23	24.99	32.64	22.45	36.13	34.26	42.9	32.45	29.05	981	1204	998	1210	431	584	381	630	689	931	637	839	Csa1M005520	PREDICTED: aldehyde dehydrogenase family 2 member B4, mitochondrial-like [Cucumis sativus]	Global and overview maps;Global and overview maps;Carbohydrate metabolism;Carbohydrate metabolism;Carbohydrate metabolism;Amino acid metabolism;Amino acid metabolism;Lipid metabolism;Lipid metabolism;Carbohydrate metabolism;Metabolism of other amino acids;Carbohydrate metabolism;Amino acid metabolism;Amino acid metabolism;Metabolism of terpenoids and polyketides;Amino acid metabolism	ko01100//Metabolic pathways;ko01110//Biosynthesis of secondary metabolites;ko00010//Glycolysis / Gluconeogenesis;ko00040//Pentose and glucuronate interconversions;ko00620//Pyruvate metabolism;ko00330//Arginine and proline metabolism;ko00280//Valine, leucine and isoleucine degradation;ko00561//Glycerolipid metabolism;ko00071//Fatty acid metabolism;ko00053//Ascorbate and aldarate metabolism;ko00410…	GO:0009536//plastid;GO:0044429//mitochondrial part	GO:0016620//oxidoreductase activity, acting on the aldehyde or oxo group of donors, NAD or NADP as acceptor;GO:0032550	GO:0044710
Csa1G005530	0.25	0.05	0.2	0.2	0.22	0.37	0.27	0.48	0.23	0.34	0.1	0.23	5	1	4	4	4	7	5	9	5	8	2	7	Csa1M005530	PREDICTED: probable cyclic nucleotide-gated ion channel 16 [Cucumis sativus]	Environmental adaptation	ko04626//Plant-pathogen interaction	GO:0031224//intrinsic component of membrane	GO:0005267//potassium channel activity;GO:0005515//protein binding;GO:0030551//cyclic nucleotide binding	GO:0030001//metal ion transport;GO:0034220//ion transmembrane transport
Csa1G005540	2.27	0.72	3.15	2.46	8.59	7.32	5.92	5.87	3.97	1.43	5.63	1.92	21	6	28	23	72	64	49	50	39	15	54	27	Csa1M005540	PREDICTED: spermidine synthase 2-like isoform X1 [Cucumis sativus]	Global and overview maps;Amino acid metabolism;Amino acid metabolism;Metabolism of other amino acids;Metabolism of other amino acids	ko01100//Metabolic pathways;ko00270//Cysteine and methionine metabolism;ko00330//Arginine and proline metabolism;ko00480//Glutathione metabolism;ko00410//beta-Alanine metabolism	-	GO:0008168//methyltransferase activity	GO:0008152//metabolic process
Csa1G005550	0	0	0	0	0	0	0	0	0	0	0	0	0	0	0	0	0	0	0	0	0	0	0	0	-	-	-	-	-	-	-
Csa1G005560	3.57	5.23	4.07	4.05	3.93	2.89	3.95	6.35	9.37	5.09	11.41	7.61	84	112	92	96	84	64	83	137	233	137	277	272	Csa1M005560	PREDICTED: probable alpha,alpha-trehalose-phosphate synthase [UDP-forming] 10 [Cucumis sativus]	-	-	-	GO:0019203//carbohydrate phosphatase activity;GO:0035251//UDP-glucosyltransferase activity	GO:0005991//trehalose metabolic process;GO:0006796//phosphate-containing compound metabolic process
Csa1G005570	16.72	11.27	11.66	16.41	22.98	26.42	17.88	19.23	15.28	13.51	17.5	12.27	115	70	77	114	143	172	110	122	112	105	125	128	-	-	-	-	-	-	-
Csa1G005580	8.59	11.85	11.28	10.37	15.44	12.51	11.18	15.3	19	14.74	16.42	16.88	304	382	384	369	496	416	353	496	710	597	599	908	Csa1M005580	RNA-dependent RNA polymerase 2-like [Cucumis sativus]	-	-	GO:0031981//nuclear lumen;GO:0043232	GO:0003676//nucleic acid binding;GO:0034062//RNA polymerase activity;GO:0036094//small molecule binding	GO:0000377;GO:0006305;GO:0006342//chromatin silencing;GO:0006464//cellular protein modification process;GO:0007154//cell communication;GO:0009620//response to fungus;GO:0009799//specification of symmetry;GO:0009933//meristem structural organization;GO:0016568//chromatin modification;GO:0030422//production of siRNA involved in RNA interference;GO:0045087//innate immune response
Csa1G005590	7.25	6.87	7.74	13.27	17.53	14.57	12.06	10.2	11.56	8.83	13.11	12.92	78	67	80	144	171	148	116	101	132	108	146	211	Csa1M005590	PREDICTED: ubiquitin-conjugating enzyme E2 5 [Cucumis sativus]	Folding, sorting and degradation	ko04120//Ubiquitin mediated proteolysis	-	GO:0003824//catalytic activity	-
Csa1G005600	17.58	18.02	18.52	20.19	20.95	17.63	31.41	26.21	27.75	23.42	26.79	31.59	321	299	325	371	347	303	512	439	536	488	505	876	Csa1M005600	PREDICTED: aminoacylase-1 [Vitis vinifera]	-	-	GO:0043231//intracellular membrane-bounded organelle	GO:0016811//hydrolase activity, acting on carbon-nitrogen (but not peptide) bonds, in linear amides;GO:0043169//cation binding;GO:0070011//peptidase activity, acting on L-amino acid peptides	GO:0019538//protein metabolic process;GO:0019752//carboxylic acid metabolic process
Csa1G005610	60.97	58.82	62.04	67.66	90.06	96.24	44.57	68.11	60.4	65.13	47.41	59.25	571	499	558	639	764	851	373	587	601	692	460	842	Csa1M005610	PREDICTED: rac-like GTP-binding protein ARAC8 [Cucumis sativus]	Transport and catabolism;Immune system	ko04145//Phagosome;ko04650//Natural killer cell mediated cytotoxicity	GO:0044464	GO:0032550	GO:0008104//protein localization;GO:0035556//intracellular signal transduction
Csa1G005620	25.05	34.48	27.48	28.33	21.72	18.56	44.08	46.41	52.35	41.99	56.26	51.73	1256	1575	1325	1428	989	874	1972	2130	2769	2412	2906	3942	Csa1M005620	BAH domain,TFIIS helical bundle-like domain isoform 1 [Theobroma cacao]	-	-	GO:0043231//intracellular membrane-bounded organelle	GO:0003676//nucleic acid binding	GO:0034645//cellular macromolecule biosynthetic process
Csa1G005630	74.5	61.61	66.52	58.89	53.15	62.43	50.25	49.94	51.94	62.73	39.09	48.93	577	432	493	460	373	457	348	358	430	551	316	576	Csa1M005630	PREDICTED: 39S ribosomal protein L47, mitochondrial [Cucumis sativus]	-	-	GO:0000313;GO:0000313	GO:0005198//structural molecule activity;GO:0005198//structural molecule activity	GO:0010467//gene expression;GO:0032774//RNA biosynthetic process;GO:0010467//gene expression;GO:0032774//RNA biosynthetic process
Csa1G005640	175.72	181.79	189.28	198.11	222.31	211.62	218.16	216.26	209.76	185.33	244.3	202.37	3574	3350	3691	4068	4063	4013	4003	4052	4524	4320	5183	6280	Csa1M005640	PREDICTED: nucleobase-ascorbate transporter 6 [Cucumis sativus]	-	-	GO:0005911//cell-cell junction;GO:0030312;GO:0031224//intrinsic component of membrane;GO:0043231//intracellular membrane-bounded organelle;GO:0005911//cell-cell junction;GO:0030312;GO:0031224//intrinsic component of membrane;GO:0043231//intracellular membrane-bounded organelle;GO:0005911//cell-cell junction;GO:0030312;GO:0031224//intrinsic component of membrane;GO:0043231//intracellular membrane-…	GO:0005215//transporter activity;GO:0005215//transporter activity;GO:0005215//transporter activity;GO:0005215//transporter activity	GO:0044763;GO:0051234//establishment of localization;GO:0044763;GO:0051234//establishment of localization;GO:0044763;GO:0051234//establishment of localization;GO:0044763;GO:0051234//establishment of localization
Csa1G005650	29.81	30.28	32.26	41.47	41.13	53.33	34.35	25.97	37.76	27.36	44.66	24.05	233	214	242	327	291	394	240	187	314	242	362	285	-	-	-	-	-	-	-
Csa1G005660	2.19	1.29	8.37	7.38	21.63	14.66	22.86	8.07	5.75	3.88	13.5	3.47	15	8	55	51	134	95	140	51	42	30	96	36	Csa1M005660	PREDICTED: LIM domain-containing protein WLIM1-like [Cucumis sativus]	-	-	-	GO:0046914//transition metal ion binding	-
Csa1G005670	133.68	99.82	114.23	122.94	160.43	165.22	107.82	97.07	91.76	103.96	111.22	113.13	501	335	410	467	542	590	362	338	370	434	436	641	-	-	-	-	-	-	-
Csa1G005680	24.88	28.39	27.25	31.24	30.3	31.14	25.37	23.61	36.75	25.34	30.85	21.16	214	221	225	271	236	253	195	187	336	247	275	276	Csa1M005680	Thiol-disulfide oxidoreductase DCC isoform 1 [Theobroma cacao]	-	-	GO:0043231//intracellular membrane-bounded organelle	-	GO:0032958//inositol phosphate biosynthetic process
Csa1G005690	8.23	11.08	10.09	10.24	4.24	5.12	12.91	15.49	16.25	12.25	17.48	14.02	135	165	159	169	63	79	189	233	282	229	296	349	-	-	-	-	-	-	-
Csa1G005700	9.41	15.82	11.86	12.23	0	1.93	17.39	16.52	17	18.19	25.81	32.19	15	22	18	20	0	3	25	25	30	31	44	77	-	-	-	-	-	-	-
Csa1G005710	5.3	6.47	6.48	5.79	5.65	6.68	7.7	8.82	8.7	5.87	10.49	7.78	91	101	107	100	88	108	118	139	158	115	186	203	Csa1M005710	PREDICTED: probable alpha-mannosidase I MNS5 [Cucumis sativus]	Folding, sorting and degradation	ko04141//Protein processing in endoplasmic reticulum	GO:0031090//organelle membrane;GO:0031224//intrinsic component of membrane;GO:0043231//intracellular membrane-bounded organelle	GO:0015924;GO:0046872//metal ion binding	GO:0000278//mitotic cell cycle;GO:0006464//cellular protein modification process
Csa1G005720	0.25	0.14	0.38	0	0.14	0	0.41	0.27	0.23	0.11	0.12	0.65	2	1	3	0	1	0	3	2	2	1	1	8	Csa1M005720	PREDICTED: peroxidase 41-like [Cucumis sativus]	Global and overview maps;Global and overview maps;Biosynthesis of other secondary metabolites;Amino acid metabolism	ko01100//Metabolic pathways;ko01110//Biosynthesis of secondary metabolites;ko00940//Phenylpropanoid biosynthesis;ko00360//Phenylalanine metabolism	-	GO:0003824//catalytic activity;GO:0016209//antioxidant activity;GO:0043169//cation binding;GO:0046906//tetrapyrrole binding	GO:0006950//response to stress;GO:0044710
Csa1G005730	26.3	26.69	28.86	28.16	38.39	36.05	46.66	45.26	43.65	38.67	40.03	44.34	423	390	446	456	560	546	670	668	743	709	665	1083	Csa1M005730	PREDICTED: U-box domain-containing protein 38 [Cucumis sativus]	-	-	-	GO:0019787//small conjugating protein ligase activity	GO:0032446//protein modification by small protein conjugation
Csa1G005740	0.29	0.72	0.45	0.72	0.08	0.08	0.81	0.47	1.43	0.89	0.7	0.9	4	9	6	10	1	1	10	6	21	14	10	19	-	-	-	-	-	-	-
Csa1G005750	0.94	1.04	0.98	1.07	1.19	1.28	1.66	1.9	1.77	1.19	2.99	1.42	7	7	7	8	8	9	11	13	14	10	23	16	-	-	-	-	-	-	-
Csa1G005760	0.38	0	0.39	0	0	0	0.42	0.41	0	0	0.37	0	1	0	1	0	0	0	1	1	0	0	1	0	Csa1M005760	PREDICTED: alpha-N-acetylglucosaminidase-like [Cucumis sativus]	Global and overview maps;Glycan biosynthesis and metabolism	ko01100//Metabolic pathways;ko00531//Glycosaminoglycan degradation	-	GO:0015929//hexosaminidase activity	-
Csa1G005770	0.82	0.46	0	0.4	0.46	1.28	0.91	0	0.38	0.75	0	0.27	2	1	0	1	1	3	2	0	1	2	0	1	-	-	-	-	-	-	-
Csa1G006270	36.79	31.54	39.57	35.93	31.91	33.63	54.28	57.81	48.21	42.73	59.39	58.1	652	508	674	641	513	561	859	940	904	864	1087	1564	-	-	-	-	-	-	-
Csa1G006280	24.97	18.35	27.78	28.56	46.66	41.14	33.38	34.83	39.38	26.93	39.28	34.26	476	318	509	548	807	738	568	609	794	586	773	992	Csa1M006280	PREDICTED: mannose-1-phosphate guanyltransferase alpha-like isoform X1 [Cucumis sativus]	Global and overview maps;Global and overview maps;Carbohydrate metabolism;Carbohydrate metabolism	ko01100//Metabolic pathways;ko01110//Biosynthesis of secondary metabolites;ko00520//Amino sugar and nucleotide sugar metabolism;ko00051//Fructose and mannose metabolism	GO:0042579//microbody	GO:0008905	GO:0008152//metabolic process
Csa1G006290	5.65	7.56	8.03	5.06	2.88	4.95	3.65	4.84	4.81	6.51	4.72	5.94	52	63	71	47	24	43	30	41	47	68	45	83	Csa1M006290	PREDICTED: E2F transcription factor-like E2FE isoform X2 [Cucumis sativus]	-	-	GO:0043234//protein complex	GO:0001071//nucleic acid binding transcription factor activity	GO:0010468//regulation of gene expression
Csa1G006300	7.06	5.2	8.95	10.85	13.38	17.19	10.27	15.84	14.83	13.81	17.59	12.88	60	40	73	93	103	138	78	124	134	133	155	166	Csa1M006300	PREDICTED: two-component response regulator ARR5-like [Cucumis sativus]	Signal transduction	ko04075//Plant hormone signal transduction	-	GO:0016772//transferase activity, transferring phosphorus-containing groups	GO:0006796//phosphate-containing compound metabolic process;GO:0035556//intracellular signal transduction
Csa1G006310	0.63	0.35	0.33	0.52	1.27	1.55	1.17	0.91	0.89	0.55	1.21	0.97	6	3	3	5	11	14	10	8	9	6	12	14	Csa1M006310	PREDICTED: chalcone synthase [Cucumis sativus]	-	-	GO:0043231//intracellular membrane-bounded organelle	GO:0016747//transferase activity, transferring acyl groups other than amino-acyl groups	GO:0010208//pollen wall assembly;GO:0019438//aromatic compound biosynthetic process;GO:0030638//polyketide metabolic process
Csa1G006320	3.93	3.78	3.52	4.65	6.42	7.14	5.02	8.2	8.14	5.97	8.87	8	79	69	68	94	117	135	90	151	173	137	184	244	Csa1M006320	PREDICTED: protein EDS1L [Cucumis sativus]	-	-	-	-	GO:0044238
Csa1G006330	19.56	21.64	21.22	22.17	17.62	16.15	17.24	18.9	24.42	23.81	19.76	22.89	146	146	152	167	119	114	115	130	194	201	153	259	Csa1M006330	CCR4-NOT transcription complex subunit 4 [Morus notabilis]	-	-	-	GO:0046914//transition metal ion binding	-
Csa1G007830	25.95	28.52	32.41	29.15	35.96	32.09	41.54	46.6	50.11	40.52	44.15	46.33	613	613	736	693	771	713	876	1009	1251	1094	1076	1663	-	-	-	-	-	-	-
Csa1G007840	0	0	0	0	0	0	0	0	0	0	0	0	0	0	0	0	0	0	0	0	0	0	0	0	-	-	-	-	-	-	-
Csa1G007850	25.94	24.09	30.79	39.93	50.28	36.35	79.14	75.56	55.68	42.74	80.77	48.98	292	246	333	453	513	386	796	782	665	547	941	837	Csa1M007850	PREDICTED: transcription factor MYB1R1 [Cucumis sativus]	-	-	-	GO:0003676//nucleic acid binding	-
Csa1G007860	38.62	51.03	44.51	50.43	44	49.23	60.05	62.69	68.07	51.52	78.78	59.73	716	860	793	941	740	859	994	1066	1335	1090	1508	1682	Csa1M007860	PREDICTED: serine/threonine-protein kinase AtPK2/AtPK19 [Cucumis sativus]	-	-	-	GO:0004672//protein kinase activity;GO:0032550	GO:0006464//cellular protein modification process;GO:0006796//phosphate-containing compound metabolic process
Csa1G007870	7.9	10.75	9.15	9.15	4.05	4.71	12.62	12.07	11.19	13.12	11.49	13.61	230	285	256	268	107	129	328	322	344	437	345	602	Csa1M007870	PREDICTED: transportin-3 [Cucumis sativus]	-	-	GO:0043231//intracellular membrane-bounded organelle	GO:0017016//Ras GTPase binding	GO:0006886//intracellular protein transport;GO:0010468//regulation of gene expression
Csa1G007880	24.72	21.87	25.15	23.11	33.88	34.84	20.71	20.32	23.19	23.08	21.86	20.26	437	351	428	413	543	579	328	331	435	466	400	545	Csa1M007880	PREDICTED: 5-formyltetrahydrofolate cyclo-ligase, mitochondrial [Cucumis sativus]	Global and overview maps;Metabolism of cofactors and vitamins	ko01100//Metabolic pathways;ko00670//One carbon pool by folate	GO:0043231//intracellular membrane-bounded organelle	GO:0016882//cyclo-ligase activity;GO:0032550;GO:0043169//cation binding;GO:0016882//cyclo-ligase activity;GO:0032550;GO:0043169//cation binding	GO:0006760//folic acid-containing compound metabolic process;GO:0006760//folic acid-containing compound metabolic process
Csa1G007890	0.68	0.96	1.62	2.31	1.93	2.99	1.63	2.64	1.74	1.97	3.19	3.01	7	9	16	24	18	29	15	25	19	23	34	47	Csa1M007890	PREDICTED: germin-like protein subfamily T member 2 [Cucumis sativus]	-	-	-	GO:0003824//catalytic activity;GO:0016209//antioxidant activity;GO:0046914//transition metal ion binding	GO:0006801//superoxide metabolic process;GO:0044710
Csa1G007900	0	0	0	0	0	0	0	0	0	0	0	0	0	0	0	0	0	0	0	0	0	0	0	0	Csa1M007900	PREDICTED: germin-like protein subfamily T member 1 [Cucumis sativus]	-	-	-	GO:0003824//catalytic activity;GO:0046914//transition metal ion binding	GO:0044710
Csa1G007910	8.87	8.37	9.23	8.68	10.37	9.42	8.66	10.61	11.08	10.48	12.39	11.51	133	114	133	131	141	133	116	146	176	179	192	262	Csa1M007910	PREDICTED: transcription factor bHLH79 [Cucumis sativus]	-	-	-	GO:0003676//nucleic acid binding;GO:0005515//protein binding	-
Csa1G008410	20.53	21.12	24.93	28.94	30.95	39.82	17.04	34.25	36.29	33.54	22.24	38.54	240	224	280	341	328	439	178	368	450	446	269	684	Csa1M008410	Dynein light chain [Medicago truncatula]	-	-	GO:0043234//protein complex	GO:0005488//binding	GO:0044763
Csa1G008420	12.55	14.14	14.4	15.23	15.18	18.04	20.55	23.19	25.45	20.33	27.47	23.19	175	179	193	214	192	237	256	297	376	323	396	491	-	-	-	-	-	-	-
Csa1G008430	0	0	0	0	0	0	0	0	0	0	0	0	0	0	0	0	0	0	0	0	0	0	0	0	Csa1M008430	PREDICTED: transcription factor MYB24-like [Cucumis melo]	-	-	-	GO:0003676//nucleic acid binding	-
Csa1G008440	22	25.47	25.68	22.75	17.86	16.11	26.26	30	30.7	32.9	25.19	36.52	597	629	670	621	440	411	636	746	880	1021	705	1506	Csa1M008440	DDT domain-containing protein [Theobroma cacao]	-	-	-	GO:0003824//catalytic activity	-
Csa1G008450	6.31	7.62	6.4	8	8.71	6.27	11.32	8.78	12.37	7.5	12.32	9.39	123	135	120	157	154	115	197	157	255	167	248	278	Csa1M008450	PREDICTED: protein NUCLEAR FUSION DEFECTIVE 4 [Cucumis sativus]	-	-	GO:0031224//intrinsic component of membrane	-	GO:0044763
Csa1G008460	0.34	0.38	0	0.33	0.38	0.35	0	0	0	0	0.32	0	1	1	0	1	1	1	0	0	0	0	1	0	-	-	-	-	-	-	-
Csa1G008470	5	5.37	4.33	4.43	3.87	3.16	4.06	4.8	11.81	6.31	14.06	5.29	84	82	70	75	59	50	61	74	210	121	244	135	Csa1M008470	PREDICTED: protein NUCLEAR FUSION DEFECTIVE 4 [Cucumis sativus]	-	-	GO:0031224//intrinsic component of membrane	-	GO:0044763
Csa1G008480	0.4	0.44	0.5	0.59	0.6	0.66	0.99	0.86	1.17	1.02	0.95	0.91	17	17	20	25	23	26	37	33	52	49	41	58	Csa1M008480	zinc ion-binding protein [Medicago truncatula]	-	-	-	GO:0046914//transition metal ion binding	-
Csa1G008490	6.24	8.02	6.32	4.72	2.53	2.37	6.97	8.72	8.26	10.85	10.26	10.52	347	407	338	264	128	124	346	444	485	692	588	890	Csa1M008490	Ubiquitin carboxyl-terminal hydrolase-related protein isoform 1 [Theobroma cacao]	-	-	-	GO:0016787//hydrolase activity;GO:0043169//cation binding	GO:0019941//modification-dependent protein catabolic process
Csa1G008500	15.78	17.56	14.14	12.15	8.22	10.04	21.03	25.67	18.24	18.57	14.58	18.68	448	454	386	347	212	268	533	668	547	603	427	806	Csa1M008500	PREDICTED: pentatricopeptide repeat-containing protein At1g18900 [Cucumis sativus]	-	-	-	GO:0042623//ATPase activity, coupled	-
Csa1G008510	0	0	0	0	0	0	0	0	0	0	0	0	0	0	0	0	0	0	0	0	0	0	0	0	-	-	-	-	-	-	-
Csa1G008520	47.52	56.47	56.13	55.11	79.87	64.34	85.4	66.59	84.55	72.85	75.53	82.9	1182	1278	1342	1379	1803	1505	1896	1518	2222	2071	1938	3133	Csa1M008520	ATPase 9, plasma membrane-type [Glycine soja]	Energy metabolism	ko00190//Oxidative phosphorylation	GO:0031224//intrinsic component of membrane	GO:0008324//cation transmembrane transporter activity;GO:0015662//ATPase activity, coupled to transmembrane movement of ions, phosphorylative mechanism;GO:0032550;GO:0043169//cation binding	GO:0009152//purine ribonucleotide biosynthetic process;GO:0015992//proton transport
Csa1G008530	5.23	4.49	7.02	4.99	7.32	9.89	15.7	12.71	10.78	7.97	14.44	8.26	100	78	129	96	127	178	268	223	218	174	285	240	Csa1M008530	PREDICTED: protein NRT1/ PTR FAMILY 2.11-like [Cucumis sativus]	-	-	-	-	GO:0051234//establishment of localization
Csa1G008540	0.06	0.19	0.36	0.23	0.57	0.37	0.84	0.56	0.54	0.4	0.56	1.1	1	3	6	4	9	6	13	9	10	8	10	29	Csa1M008540	PREDICTED: protein NRT1/ PTR FAMILY 2.10 [Cucumis sativus]	-	-	-	-	GO:0051234//establishment of localization
Csa1G008550	45.98	49.11	57.59	52.82	41.46	46.53	39.2	68.19	60.09	65.12	37.26	69.69	863	838	1039	998	706	822	657	1174	1193	1395	722	1987	Csa1M008550	PREDICTED: LRR receptor-like serine/threonine-protein kinase FEI 2 [Cucumis sativus]	-	-	GO:0031224//intrinsic component of membrane	GO:0004702//receptor signaling protein serine/threonine kinase activity;GO:0032550	GO:0003002//regionalization;GO:0003006//developmental process involved in reproduction;GO:0009653//anatomical structure morphogenesis;GO:0009799//specification of symmetry;GO:0032147//activation of protein kinase activity;GO:0035556//intracellular signal transduction
Csa1G008560	6.1	8.01	8.05	7.84	7.29	5.88	5.17	5.7	5.33	3.73	4.92	4.29	119	142	151	154	129	108	90	102	110	83	99	127	Csa1M008560	nitrate transporter 1.2-like [Cucumis sativus]	-	-	GO:0031224//intrinsic component of membrane	-	GO:0051234//establishment of localization
Csa1G008570	6.41	3.94	6.51	7.9	15.23	15.42	13.54	10.96	11.79	8.92	12.4	10.96	79	44	77	98	170	179	149	124	154	125	158	205	Csa1M008570	PREDICTED: hypersensitive-induced response protein 1 [Cucumis sativus]	-	-	GO:0005911//cell-cell junction;GO:0031090//organelle membrane;GO:0043231//intracellular membrane-bounded organelle	GO:0019901//protein kinase binding	-
Csa1G008580	24.45	30.39	22.83	27.27	16.05	16.71	23.45	26.72	35.94	31.84	45.94	39.59	507	573	455	569	302	326	434	508	788	754	983	1247	Csa1M008580	PREDICTED: isochorismate synthase 2, chloroplastic-like isoform X1 [Cucumis sativus]	Global and overview maps;Global and overview maps;Metabolism of cofactors and vitamins	ko01100//Metabolic pathways;ko01110//Biosynthesis of secondary metabolites;ko00130//Ubiquinone and other terpenoid-quinone biosynthesis	-	GO:0050486//intramolecular transferase activity, transferring hydroxy groups	GO:0008152//metabolic process
Csa1G009080	0	0	0	0	0	0	0	0	0	0	0	0	0	0	0	0	0	0	0	0	0	0	0	0	-	-	-	-	-	-	-
Csa1G009580	0.14	0	0.07	0.07	0.23	0.22	0.15	0.3	0.06	0.3	0.13	0.22	2	0	1	1	3	3	2	4	1	5	2	5	Csa1M009580	PREDICTED: probable WRKY transcription factor 61 isoform X2 [Cucumis sativus]	-	-	-	GO:0001071//nucleic acid binding transcription factor activity;GO:0003677//DNA binding	GO:0010468//regulation of gene expression
Csa1G009590	37.32	39.42	41.49	42.48	39.03	38.69	39.36	50.02	33.75	34.68	36.98	55.35	484	464	517	555	459	473	456	596	464	512	496	1090	-	-	-	-	-	-	-
Csa1G009600	1.42	1.3	1.13	1.48	1.68	0.87	1.75	2.15	2.41	2.02	2.33	2.14	42	35	32	44	45	24	46	58	75	68	71	96	Csa1M009600	PREDICTED: ABC transporter A family member 2 [Cucumis sativus]	-	-	GO:0031224//intrinsic component of membrane	GO:0017111//nucleoside-triphosphatase activity;GO:0032550	GO:0051234//establishment of localization
Csa1G009610	1.51	1.25	0.88	1.24	1.18	1.41	1.77	2.09	2.02	2.19	2.04	1.94	41	31	23	34	29	36	43	52	58	68	57	80	Csa1M009610	PREDICTED: ABC transporter A family member 7 [Cucumis sativus]	-	-	GO:0031224//intrinsic component of membrane	GO:0032550;GO:0042626//ATPase activity, coupled to transmembrane movement of substances	GO:0015846//polyamine transport
Csa1G009620	0	0	0	0	0	0	0	0	0	0	0	0	0	0	0	0	0	0	0	0	0	0	0	0	Csa1M009620	PREDICTED: aldose 1-epimerase-like [Cucumis melo]	Global and overview maps;Carbohydrate metabolism	ko01110//Biosynthesis of secondary metabolites;ko00010//Glycolysis / Gluconeogenesis	-	GO:0005488//binding;GO:0016857//racemase and epimerase activity, acting on carbohydrates and derivatives	GO:0005996//monosaccharide metabolic process
Csa1G009630	2.4	2.53	2.38	3.06	3.54	3.03	2.43	3.73	3.23	3.13	1.66	5.13	21	20	20	27	28	25	19	30	30	31	15	68	Csa1M009630	PREDICTED: aldose 1-epimerase [Cucumis sativus]	Global and overview maps;Carbohydrate metabolism	ko01110//Biosynthesis of secondary metabolites;ko00010//Glycolysis / Gluconeogenesis	GO:0044424	GO:0005488//binding;GO:0016857//racemase and epimerase activity, acting on carbohydrates and derivatives	GO:0005996//monosaccharide metabolic process
Csa1G009640	130.11	101.22	123.3	124.97	122.06	115.34	103.45	92.72	100.58	110.7	92.29	102.93	1381	974	1257	1337	1174	1155	981	905	1133	1335	1014	1658	Csa1M009640	PREDICTED: vacuolar protein sorting-associated protein 29 [Cucumis sativus]	-	-	GO:0005770//late endosome;GO:0010008//endosome membrane	GO:0016787//hydrolase activity	GO:0006605//protein targeting;GO:0016192//vesicle-mediated transport;GO:0019941//modification-dependent protein catabolic process;GO:0035966//response to topologically incorrect protein;GO:0043094;GO:0043112//receptor metabolic process;GO:0043248//proteasome assembly
Csa1G009650	93.04	75.32	106	118.9	224.92	244.66	113.34	142.02	127.21	96.38	137.66	102.7	789	578	863	1017	1727	1960	859	1109	1147	926	1210	1321	Csa1M009650	PREDICTED: HVA22-like protein a [Cucumis sativus]	-	-	GO:0031224//intrinsic component of membrane	-	-
Csa1G009660	22.7	20.26	18.74	20.09	22.54	32.42	13.39	22.76	21.09	19.53	24.54	19.88	277	225	219	247	249	373	148	256	273	272	311	369	Csa1M009660	PREDICTED: transcription factor bHLH47 [Cucumis sativus]	-	-	-	GO:0005515//protein binding;GO:0005515//protein binding	GO:0010467//gene expression;GO:0034645//cellular macromolecule biosynthetic process;GO:0065007//biological regulation;GO:0010467//gene expression;GO:0034645//cellular macromolecule biosynthetic process;GO:0065007//biological regulation
Csa1G009670	10.25	9.28	10.34	10.17	18.23	17.7	20.1	18.85	21.66	12.77	30.04	16.01	129	106	125	129	208	210	226	218	289	183	391	306	-	-	-	-	-	-	-
Csa1G009680	29.08	41.04	35.41	35.75	66.09	37.42	34.9	31.92	51.45	41.27	44.27	52.59	318	407	372	394	655	386	341	321	597	513	501	873	Csa1M009680	PREDICTED: transcription factor TCP14 [Cucumis sativus]	-	-	GO:0043231//intracellular membrane-bounded organelle	GO:0001071//nucleic acid binding transcription factor activity;GO:0003676//nucleic acid binding	GO:0001101//response to acid;GO:0006952//defense response;GO:0009725//response to hormone;GO:0010468//regulation of gene expression;GO:0034645//cellular macromolecule biosynthetic process;GO:0090567
Csa1G009690	1173.31	1038.72	1077.23	912.13	905.81	972.17	679.29	647.11	703.42	953.05	502.95	763.07	5637.56	4488.16	4961.93	4433.78	3930.28	4435.94	2921.28	2878.66	3619.63	5135.46	2518.81	5550.28	Csa1M009690	PREDICTED: 60S ribosomal protein L34-like [Cucumis sativus]	Translation	ko03010//Ribosome	GO:0030529//ribonucleoprotein complex	GO:0005198//structural molecule activity	GO:0010467//gene expression
Csa1G009700	0.26	0.29	0.68	1.16	1.72	1.1	0.44	0.28	0.85	0.34	0.63	0.51	2	2	5	9	12	8	3	2	7	3	5	6	Csa1M009700	PREDICTED: myb-related protein 306-like [Cucumis melo]	-	-	-	GO:0003676//nucleic acid binding	-
Csa1G009710	8.26	14.16	10.53	6.34	21.81	11.55	9.17	13.08	21.39	21.99	8.3	25.55	14	21	17	11	33	19	14	21	40	40	15	65	-	-	-	-	-	-	-
Csa1G009720	6.83	3.44	5.15	7.51	35.38	19.68	7.5	7.05	15.44	2.83	13.4	8.5	7	3	5	8	32	20	7	7	18	3	15	13	-	-	-	-	-	-	-
Csa1G009730	111.24	95.05	96.37	65.94	65.86	89.3	59.13	68.47	55.94	96.5	31.37	73.35	903	698	751	540	484	685	429	512	483	887	264	903	Csa1M009730	PREDICTED: protein DCL, chloroplastic [Cucumis sativus]	-	-	-	GO:0046914//transition metal ion binding;GO:0048037//cofactor binding	GO:0003006//developmental process involved in reproduction;GO:0006997//nucleus organization;GO:0009790//embryo development;GO:0009791//post-embryonic development;GO:0044702//single organism reproductive process;GO:0044763;GO:1901564
Csa1G009740	0	0	0	0	0	0	0	0	0	0	0	0	0	0	0	0	0	0	0	0	0	0	0	0	-	-	-	-	-	-	-
Csa1G009750	3.28	3.61	3.78	4.07	2.26	2.49	2.17	3.58	3.43	3.08	2.84	4.13	56	56	62	70	35	40	33	56	62	60	50	107	Csa1M009750	PREDICTED: pentatricopeptide repeat-containing protein At3g47530 [Cucumis sativus]	-	-	-	GO:0042623//ATPase activity, coupled	-
Csa1G009760	48.46	24.86	47.36	37.36	35.39	44.81	30.46	27.91	23.27	26.02	26.4	22.25	603.13	280.75	566.33	468.53	399.29	525.79	338.63	319.23	307.08	368.55	339.86	420.4	Csa1M009760	PREDICTED: malate dehydrogenase, chloroplastic [Cucumis sativus]	Global and overview maps;Global and overview maps;Carbohydrate metabolism;Energy metabolism;Carbohydrate metabolism;Carbohydrate metabolism	ko01100//Metabolic pathways;ko01110//Biosynthesis of secondary metabolites;ko00620//Pyruvate metabolism;ko00710//Carbon fixation in photosynthetic organisms;ko00020//Citrate cycle (TCA cycle);ko00630//Glyoxylate and dicarboxylate metabolism	GO:0044435	GO:0016614//oxidoreductase activity, acting on CH-OH group of donors	GO:0005975//carbohydrate metabolic process;GO:0044237//cellular metabolic process;GO:0044710
Csa1G009770	504.22	668.47	516.92	598.14	386.51	341.01	439.98	504.89	555.73	609	532.98	541.11	7601	9153	7488	9080	5284	4842	5923	6987	8871	10463	8302	12387	Csa1M009770	PREDICTED: geranylgeranyl diphosphate reductase, chloroplastic [Cucumis sativus]	Global and overview maps;Global and overview maps;Metabolism of terpenoids and polyketides;Metabolism of cofactors and vitamins	ko01100//Metabolic pathways;ko01110//Biosynthesis of secondary metabolites;ko00900//Terpenoid backbone biosynthesis;ko00860//Porphyrin and chlorophyll metabolism	GO:0031976;GO:0042170//plastid membrane;GO:0044434	GO:0016627//oxidoreductase activity, acting on the CH-CH group of donors	GO:0000097//sulfur amino acid biosynthetic process;GO:0006091//generation of precursor metabolites and energy;GO:0006779//porphyrin-containing compound biosynthetic process;GO:0031399//regulation of protein modification process
Csa1G009780	0.21	0.11	0.21	0.31	0.45	0.22	0.12	0.22	0.58	0.36	0.1	0.27	2	1	2	3	4	2	1	2	6	4	1	4	Csa1M009780	PREDICTED: GDSL esterase/lipase At1g74460 [Cucumis sativus]	-	-	-	GO:0016787//hydrolase activity	GO:0006629//lipid metabolic process
Csa1G009790	4.91	8.77	8.05	8.66	14.38	14.35	18.49	22.46	20.41	11.13	27.95	14.56	85	138	134	151	226	234	286	357	374	220	500	383	Csa1M009790	PREDICTED: cyclic dof factor 3 [Cucumis sativus]	-	-	-	GO:0003676//nucleic acid binding	GO:0010468//regulation of gene expression
Csa1G009800	15.88	18.49	16.98	15.04	21.24	22.82	10.28	14.05	17.52	18.85	15.83	16.9	114	120	117	109	138	155	66	93	134	153	118	184	Csa1M009800	Ras GTPase-activating-like protein IQGAP3 [Gossypium arboreum]	-	-	-	GO:0004518//nuclease activity;GO:0097159//organic cyclic compound binding	GO:0090304
Csa1G009810	1728.44	2455.74	1692.63	2091.87	1537.64	1418.76	1629.48	1687.17	1999.19	1860.94	2163.53	1677.18	20365	26247	19158	24835	16421	15762	17150	18269	24980	24937	26370	29996	Csa1M009810	PREDICTED: chlorophyll a-b binding protein P4, chloroplastic [Cucumis sativus]	Energy metabolism	ko00196//Photosynthesis - antenna proteins	GO:0009521;GO:0009526//plastid envelope;GO:0031224//intrinsic component of membrane;GO:0031976;GO:0044434	GO:0043169//cation binding;GO:0046906//tetrapyrrole binding	GO:0000097//sulfur amino acid biosynthetic process;GO:0006091//generation of precursor metabolites and energy;GO:0006464//cellular protein modification process;GO:0006873//cellular ion homeostasis;GO:0030001//metal ion transport
Csa1G009820	73.09	72.9	79.72	70.25	48.65	44.14	110.81	89.49	117.06	141.9	66.93	136.37	594	536	622	576	358	339	805	670	1012	1306	564	1681	Csa1M009820	Alpha-expansin 3 [Cucumis sativus]	-	-	GO:0030312	-	GO:0071555//cell wall organization
Csa1G009830	98.3	92.98	93.84	144.66	77.24	90.71	47.75	60.51	63.86	75.61	63.35	50.7	790	676	724	1173	562	689	343	448	546	688	528	618	Csa1M009830	PREDICTED: photosynthetic NDH subunit of subcomplex B 4, chloroplastic [Cucumis sativus]	-	-	GO:0043234//protein complex;GO:0044434	-	GO:0005982//starch metabolic process;GO:0005984//disaccharide metabolic process;GO:0006739//NADP metabolic process;GO:0006779//porphyrin-containing compound biosynthetic process;GO:0006873//cellular ion homeostasis;GO:0009767//photosynthetic electron transport chain;GO:0016072//rRNA metabolic process;GO:0030001//metal ion transport;GO:0043094
Csa1G009840	6.93	5.07	8.82	10.38	17.58	15.81	11.64	15.83	13.24	7.12	19.66	11.23	113.76	75.73	139.23	171.57	261.95	244.53	170.64	238.66	230.23	133.44	333.5	280.18	-	-	-	-	-	-	-
Csa1G009850	1.87	1.13	1.18	0.72	0.09	0.45	0.55	0.7	1	1.32	0.86	0.7	24.24	13.27	14.77	9.43	1.05	5.47	6.36	8.34	13.77	19.56	11.5	13.82	-	-	-	-	-	-	-
Csa1G009860	736.03	651.89	647.62	550.96	541.06	543.37	509.3	454.12	469.05	612.52	299.61	532.09	2010	1583	1691	1530	1328	1422	1248	1159	1389	1842	861	2192	Csa1M009860	PREDICTED: 60S ribosomal protein L34 [Cucumis sativus]	Translation	ko03010//Ribosome	GO:0030529//ribonucleoprotein complex	GO:0005198//structural molecule activity	GO:0010467//gene expression
Csa1G009870	0.08	0.09	0.6	0.16	0.55	0.96	0.46	0.45	0.47	0.22	0.48	0.27	1	1	7	2	6	11	5	5	6	3	6	5	Csa1M009870	PREDICTED: NAC domain-containing protein 100-like [Cucumis sativus]	-	-	-	GO:0003676//nucleic acid binding	GO:0010468//regulation of gene expression;GO:0034645//cellular macromolecule biosynthetic process
Csa1G009880	0	0	0	0.38	0	0	0	0	0	0	0	0	0	0	0	1	0	0	0	0	0	0	0	0	-	-	-	-	-	-	-
Csa1G009890	8.33	8.81	8.23	8.69	7.67	5.71	10.15	9.83	10.42	9.7	10.42	12.15	158	152	150	166	132	102	172	171	209	210	204	350	-	-	-	-	-	-	-
Csa1G009900	0.45	1.15	2.17	1.77	6.58	5.82	2	2.9	3.77	1.32	4.44	1.87	3	7	14	12	40	37	12	18	27	10	31	19	Csa1M009900	invertase/pectin methylesterase inhibitor family protein [Populus trichocarpa]	-	-	-	GO:0030234//enzyme regulator activity;GO:0052689//carboxylic ester hydrolase activity	GO:0009892//negative regulation of metabolic process
Csa1G009910	7.13	7.36	7.69	9.13	10.06	11.33	9.29	9.87	8.98	7.22	9.95	8.13	111	104	115	143	142	166	129	141	148	128	160	192	Csa1M009910	PREDICTED: protein NEN1 [Cucumis sativus]	-	-	-	GO:0004518//nuclease activity;GO:0097159//organic cyclic compound binding	GO:0090304
Csa1G009920	3.55	2.4	2.27	1.79	2.47	1.04	2.08	2.32	2.22	2.1	1.96	3.31	65	40	40	33	41	18	34	39	43	44	37	92	Csa1M009920	PREDICTED: pentatricopeptide repeat-containing protein At5g61370, mitochondrial [Cucumis sativus]	-	-	GO:0043231//intracellular membrane-bounded organelle	-	-
Csa1G009930	21.88	19.74	21.84	21.41	18.39	17.3	34.54	29.14	26.07	23.7	27.95	23.07	459.52	377.03	441	452.61	350.47	342	647.63	561.25	579	568.59	605.93	736.14	Csa1M009930	Galactosyl transferase GMA12/MNN10 family protein [Theobroma cacao]	-	-	GO:0031224//intrinsic component of membrane	GO:0016757//transferase activity, transferring glycosyl groups	-
Csa1G010930	20.9	18.97	17.08	14.2	21.87	19.52	21.87	18.13	18.2	17.07	20.04	18.01	351.48	289.97	276	240.39	333.53	309	328.37	279.75	324	327.41	348.07	459.86	Csa1M010930	Galactosyl transferase GMA12/MNN10 family protein [Theobroma cacao]	-	-	GO:0031224//intrinsic component of membrane	GO:0042285//xylosyltransferase activity	-
Csa1G010940	10.37	9.66	11.82	12.54	9.07	8.92	10.69	12.68	11.25	10.38	13.76	8.13	189	160	207	230	150	153	174	212	217	216	259	225	Csa1M010940	PREDICTED: probable receptor-like protein kinase At5g61350 [Cucumis sativus]	-	-	-	GO:0042623//ATPase activity, coupled;GO:0046914//transition metal ion binding	GO:0006090//pyruvate metabolic process;GO:0019538//protein metabolic process
Csa1G011440	0.67	0.33	0.89	0.7	1.51	1.18	1.16	1.25	1.61	0.91	1.47	1.07	18	8	23	19	37	30	28	31	46	28	41	44	Csa1M011440	PREDICTED: probable receptor-like protein kinase At5g61350 [Cucumis sativus]	-	-	GO:0031224//intrinsic component of membrane	GO:0004672//protein kinase activity;GO:0032550;GO:0046872//metal ion binding	GO:0006468//protein phosphorylation
Csa1G011450	6.54	4.7	6.4	5.31	13.13	11.66	10.32	9.27	14.65	4.89	22.3	8.56	66	43	62	54	120	111	93	86	157	56	233	131	-	-	-	-	-	-	-
Csa1G011460	6.4	8.8	10.54	13	40.8	36.07	6.61	17.03	23.86	13.01	15.99	16.4	14	17	22	29	80	76	13	35	57	31	37	54	-	-	-	-	-	-	-
Csa1G011470	3.53	4.77	4.09	5.02	0.88	1.19	6.78	8.22	10.69	8.32	15.09	10.67	155	191	173	222	35	49	266	331	496	419	684	713	Csa1M011470	PREDICTED: formin-like protein 20 [Cucumis sativus]	-	-	GO:0015629//actin cytoskeleton	-	GO:0007015//actin filament organization
Csa1G011480	36.81	33.58	39.48	46.05	87.13	72.62	34.03	37.92	42.41	35.38	42.02	37.15	208	171	214	263	445	389	172	198	256	225	247	318	Csa1M011480	Beta-galactosidase 17 -like protein [Gossypium arboreum]	-	-	-	GO:0004518//nuclease activity;GO:0097159//organic cyclic compound binding	GO:0090304
Csa1G011490	13.2	9.27	12.39	8.92	14.72	14.17	7.09	6.78	6.25	9.6	10.32	9.37	29	18	26	20	29	30	14	14	15	23	24	31	Csa1M011490	PREDICTED: mitochondrial import inner membrane translocase subunit tim16-like [Cucumis sativus]	-	-	GO:0043234//protein complex	-	GO:0000338//protein deneddylation;GO:0000377;GO:0003006//developmental process involved in reproduction;GO:0006221//pyrimidine nucleotide biosynthetic process;GO:0006310//DNA recombination;GO:0006839//mitochondrial transport;GO:0009639//response to red or far red light
Csa1G011500	1.93	2.07	1.75	2.16	4.15	2.16	3.16	3.99	3.32	2.77	4.32	3.42	39	38	34	44	76	41	57	74	71	64	90	105	-	-	-	-	-	-	-
Csa1G011510	0.73	0.56	0.69	0.72	0.59	0.34	1.42	1.03	1.02	0.72	1.65	1	23	16	21	23	17	10	40	30	34	26	54	48	Csa1M011510	PREDICTED: probable LRR receptor-like serine/threonine-protein kinase At1g74360 [Cucumis sativus]	-	-	GO:0031090//organelle membrane;GO:0031224//intrinsic component of membrane;GO:0043231//intracellular membrane-bounded organelle	GO:0004672//protein kinase activity;GO:0016791//phosphatase activity;GO:0032550	GO:0002252;GO:0006464//cellular protein modification process;GO:0006605//protein targeting;GO:0006796//phosphate-containing compound metabolic process;GO:0006952//defense response;GO:0009617//response to bacterium;GO:0009620//response to fungus;GO:0009755//hormone-mediated signaling pathway;GO:0009863//salicylic acid mediated signaling pathway;GO:0010243//response to organonitrogen compound;GO:00…
Csa1G011520	16.92	5.01	73.53	73.65	251.58	114.97	394.45	88.65	56.62	7.03	180.26	24.71	90	24	375	396	1209	580	1877	436	322	42	998	199	Csa1M011520	PREDICTED: dCTP pyrophosphatase 1-like [Cucumis sativus]	-	-	-	GO:0003824//catalytic activity	-
Csa1G011530	0.72	1.22	0.64	1.32	0.37	0.65	0.87	1.27	0.63	0.97	0.86	1.28	13	20	11	24	6	11	14	21	12	20	16	35	-	-	-	-	-	-	-
Csa1G011540	0.11	0.12	0	0.53	0.12	0.34	0.12	0.23	0	0.19	0.1	0.28	1	1	0	5	1	3	1	2	0	2	1	4	Csa1M011540	PREDICTED: transcription factor UNE10 [Cucumis sativus]	-	-	-	GO:0005515//protein binding	GO:0009416//response to light stimulus;GO:0009987//cellular process
Csa1G011550	4.53	5.83	5.14	4.1	2.1	2.09	3.84	5.35	4.66	5.87	4.39	5.6	173	203	189	157	73	75	131	186	188	257	173	322	Csa1M011550	PREDICTED: DNA annealing helicase and endonuclease ZRANB3 isoform X1 [Cucumis sativus]	-	-	-	GO:0003676//nucleic acid binding;GO:0004518//nuclease activity;GO:0032550;GO:0003676//nucleic acid binding;GO:0004518//nuclease activity;GO:0032550	GO:0000723//telomere maintenance;GO:0050896//response to stimulus;GO:0000723//telomere maintenance;GO:0050896//response to stimulus
Csa1G011560	2.31	2.94	2.88	2.99	3.12	2.49	3.89	4.8	5.31	4.53	7.03	5.71	119	136	145	155	147	122	180	228	289	266	373	444	-	-	-	-	-	-	-
Csa1G011570	18.12	18.38	23.69	25.77	42.7	45.77	40.41	52.42	33.88	21.12	65.11	32.58	413	381	519	591	883	981	822	1095	816	550	1531	1128	Csa1M011570	PREDICTED: heparanase-like protein 1 [Cucumis sativus]	-	-	-	GO:0016787//hydrolase activity	GO:0044238
Csa1G011580	0	0	0	0	0	0	0	0	0	0	0	0	0	0	0	0	0	0	0	0	0	0	0	0	-	-	-	-	-	-	-
Csa1G011590	0.1	0.11	0.32	0.41	0	0	0	0.11	0.19	0.18	0.3	0	1	1	3	4	0	0	0	1	2	2	3	0	-	-	-	-	-	-	-
Csa1G012090	49.78	38.13	64.53	67.35	93.11	88.7	67.47	56.13	50.47	42.67	49.26	46.94	158	108	196	217	266	269	192	166	173	150	164	225	-	-	-	-	-	-	-
Csa1G012100	1.99	1.47	2.27	2.64	3.46	3.62	1.49	2.58	2.24	2.84	2.29	2.06	21	14	23	28	33	36	14	25	25	34	25	33	-	-	-	-	-	-	-
Csa1G012110	16.6	16.7	17.84	19.52	10.65	9.46	23.31	24.82	25.11	22.15	24.62	22.75	244	223	252	289	142	131	306	335	391	371	374	508	Csa1M012110	PREDICTED: zinc finger protein 346 [Cucumis sativus]	-	-	-	GO:0046914//transition metal ion binding;GO:0097159//organic cyclic compound binding	-
Csa1G012120	0.37	0.4	0.7	0.66	1.68	1.62	0.61	0.66	0.29	0.11	0.53	0.48	6	6	11	11	25	25	9	10	5	2	9	12	Csa1M012120	PREDICTED: zinc finger protein ZAT1-like [Cucumis melo]	-	-	-	GO:0043169//cation binding	-
Csa1G012130	19.41	21.86	21.8	24.55	27.95	25.42	26.52	31.76	34.81	27.46	34.44	30.4	414	424	447	527	541	510	505	621	785	669	758	985	-	-	-	-	-	-	-
Csa1G012140	5.62	4.71	6.43	7.46	14.39	15.82	6.16	9.76	8.98	5.45	9.43	5.26	50	38	55	67	116	133	49	80	85	55	87	71	Csa1M012140	PREDICTED: plant intracellular Ras-group-related LRR protein 7 [Cucumis sativus]	-	-	GO:0016020//membrane	-	-
Csa1G012150	5.79	7.6	8.49	7.26	6.5	9.28	5.35	7.38	9.31	9.44	5.45	8.85	88	108	124	113	89	134	72	103	155	167	86	203	Csa1M012150	PREDICTED: UDP-glucose 6-dehydrogenase 1 [Cucumis sativus]	Global and overview maps;Global and overview maps;Carbohydrate metabolism;Carbohydrate metabolism;Carbohydrate metabolism;Carbohydrate metabolism	ko01100//Metabolic pathways;ko01110//Biosynthesis of secondary metabolites;ko00500//Starch and sucrose metabolism;ko00520//Amino sugar and nucleotide sugar metabolism;ko00040//Pentose and glucuronate interconversions;ko00053//Ascorbate and aldarate metabolism	-	GO:0000166//nucleotide binding;GO:0016616//oxidoreductase activity, acting on the CH-OH group of donors, NAD or NADP as acceptor;GO:0000166//nucleotide binding;GO:0016616//oxidoreductase activity, acting on the CH-OH group of donors, NAD or NADP as acceptor;GO:0000166//nucleotide binding;GO:0016616//oxidoreductase activity, acting on the CH-OH group of donors, NAD or NADP as acceptor	GO:0009226//nucleotide-sugar biosynthetic process;GO:0009226//nucleotide-sugar biosynthetic process;GO:0009226//nucleotide-sugar biosynthetic process
Csa1G012160	12.44	8.4	11.02	13.36	15.32	17.64	10.35	12.29	11.13	11.32	11.81	9.55	121	74	103	131	135	162	90	110	115	125	119	141	-	-	-	-	-	-	-
Csa1G012660	4.6	6.02	5.63	5.1	5.75	6.06	4.79	6.69	7.89	7.03	7.43	6.65	154	181	177	169	174	187	143	205	276	269	256	337	Csa1M012660	RNA helicase family protein [Populus trichocarpa]	Transcription	ko03040//Spliceosome	-	GO:0032550;GO:0042623//ATPase activity, coupled;GO:0032550;GO:0042623//ATPase activity, coupled	-
Csa1G013160	126.29	94.99	130.45	126.62	235.68	235.61	135.42	136.61	129.88	128.51	120.57	120.37	781	530	774	791	1318	1380	749	780	857	896	775	1128	Csa1M013160	PREDICTED: protein Asterix [Cucumis sativus]	-	-	GO:0031224//intrinsic component of membrane	-	GO:0046474//glycerophospholipid biosynthetic process
Csa1G013170	0	0	0	0	0	0	0	0	0	0	0	0	0	0	0	0	0	0	0	0	0	0	0	0	Csa1M013170	PREDICTED: chaperone protein ClpB1 [Cucumis sativus]	-	-	-	GO:0032550	GO:0043170
Csa1G013180	4.16	2.9	3.26	3.85	7.21	6.27	6.96	3.92	1.93	3.5	1.24	3.27	16	10	12	15	25	23	24	14	8	15	5	19	Csa1M013180	PREDICTED: chaperone protein ClpB1 [Cucumis melo]	-	-	-	GO:0032550	-
Csa1G013190	120.83	114.62	136.88	168.88	124.59	121.76	175.76	217.22	170.07	137.07	184.94	208.58	1628	1402	1772	2292	1522	1546	2115	2688	2428	2103	2576	4267	Csa1M013190	Flavonoid 3' hydroxylase [Cucumis sativus]	Global and overview maps;Global and overview maps;Biosynthesis of other secondary metabolites;Biosynthesis of other secondary metabolites	ko01100//Metabolic pathways;ko01110//Biosynthesis of secondary metabolites;ko00941//Flavonoid biosynthesis;ko00944//Flavone and flavonol biosynthesis	GO:0043231//intracellular membrane-bounded organelle;GO:0044425//membrane part	GO:0004497//monooxygenase activity;GO:0016705//oxidoreductase activity, acting on paired donors, with incorporation or reduction of molecular oxygen;GO:0046906//tetrapyrrole binding;GO:0046914//transition metal ion binding	GO:0009411//response to UV;GO:0009813//flavonoid biosynthetic process;GO:0044710
Csa1G013200	0	0	0	0	0	0	0	0	0	0	0	0	0	0	0	0	0	0	0	0	0	0	0	0	-	-	-	-	-	-	-
Csa1G013210	522.3	466.53	539.33	521.14	816.57	869.7	548.01	544.4	549.84	570.09	437.86	547.54	5323	4309	5279	5354	7540	8364	4990	5103	5949	6598	4620	8468	-	-	-	-	-	-	-
Csa1G013220	9.59	12.82	9.68	10.53	9.66	10.21	15.84	16.24	17.47	15.59	19.14	17.38	336	409	326	371	307	336	495	521	646	625	691	925	Csa1M013220	PREDICTED: histone deacetylase 5 [Cucumis sativus]	-	-	-	GO:0003824//catalytic activity	-
Csa1G013230	12.45	13.8	12.8	12.17	17.11	16.34	11.06	13.58	14.96	13.38	15.43	13.98	251	253	248	247	313	310	199	251	319	308	321	428	Csa1M013230	PREDICTED: dnaJ homolog subfamily C member 21 [Cucumis sativus]	-	-	-	GO:0046914//transition metal ion binding;GO:0097159//organic cyclic compound binding	-
Csa1G013240	11.04	10.25	11.94	10.25	9.23	8.43	7.43	9.9	8.38	12.74	6.14	10.98	153	129	159	143	116	110	92	126	123	201	88	231	Csa1M013240	PREDICTED: S-adenosylmethionine carrier 1, chloroplastic/mitochondrial isoform X1 [Cucumis sativus]	-	-	GO:0031224//intrinsic component of membrane	-	GO:0044763;GO:0051234//establishment of localization
Csa1G013250	0.18	0.4	0.52	0.36	0.7	0.63	0.41	0.95	0.82	0.72	0.8	0.72	4	8	11	8	14	13	8	19	19	18	18	24	Csa1M013250	PREDICTED: respiratory burst oxidase homolog protein F-like isoform X1 [Cucumis sativus]	Environmental adaptation	ko04626//Plant-pathogen interaction	GO:0016020//membrane	GO:0016209//antioxidant activity;GO:0016651//oxidoreductase activity, acting on NAD(P)H;GO:0046872//metal ion binding	GO:0044710
Csa1G013750	24.38	16.86	22.81	23.86	22.87	22.7	17.5	16.64	16.98	18.37	16.75	16.79	287	180	258	283	244	252	184	180	212	246	204	300	Csa1M013750	PREDICTED: phosphoserine phosphatase, chloroplastic [Cucumis sativus]	Global and overview maps;Amino acid metabolism	ko01100//Metabolic pathways;ko00260//Glycine, serine and threonine metabolism	GO:0009536//plastid	GO:0016791//phosphatase activity;GO:0046872//metal ion binding	GO:0006563//L-serine metabolic process;GO:0006796//phosphate-containing compound metabolic process;GO:0048229//gametophyte development
Csa1G013760	4.32	5.8	4.54	5.05	3.89	4.3	4.31	5.45	5.63	4.69	5.92	4.15	109	133	110	128	89	102	97	126	150	135	154	159	-	-	-	-	-	-	-
Csa1G013770	232	199.23	219.51	209.72	311.18	330.93	200.6	193.18	204.61	217.36	141.97	211.63	2890	2252	2627	2632	3514	3886	2232	2211	2702	3081	1829	4002	Csa1M013770	PREDICTED: glycine-rich RNA-binding protein blt801 [Cucumis sativus]	-	-	-	GO:0036094//small molecule binding;GO:0097159//organic cyclic compound binding	-
Csa1G013780	0	0	0	0	0	0	0	0	0	0	0	0	0	0	0	0	0	0	0	0	0	0	0	0	-	-	-	-	-	-	-
Csa1G013790	0.07	0.07	0.07	0	0.22	0.63	0.15	0.21	0.43	0.46	0.13	0.52	1	1	1	0	3	9	2	3	7	8	2	12	-	-	-	-	-	-	-
Csa1G013800	33.33	36.08	34.63	33.01	12.74	12.05	23.08	28.21	24.51	35.27	17.12	31.51	626	616	625	624	217	213	387	486	487	756	332	899	Csa1M013800	PREDICTED: replication protein A 70 kDa DNA-binding subunit B-like [Cucumis sativus]	Replication and repair;Replication and repair;Replication and repair;Replication and repair	ko03420//Nucleotide excision repair;ko03030//DNA replication;ko03440//Homologous recombination;ko03430//Mismatch repair	GO:0043231//intracellular membrane-bounded organelle	GO:0003676//nucleic acid binding	GO:0006259//DNA metabolic process
Csa1G013810	112.12	129.91	98.25	76.63	54.71	45.05	109.92	79.41	84.02	126.8	60.15	111.77	1837	1934	1547	1264	813	695	1608	1194	1457	2369	1018	2781	Csa1M013810	PREDICTED: ras GTPase-activating protein-binding protein 2 [Cucumis sativus]	-	-	GO:0044464	GO:0036094//small molecule binding;GO:0097159//organic cyclic compound binding	GO:0051234//establishment of localization
Csa1G014310	4.32	4.59	5.07	8.27	7.11	11.76	3.96	7.19	8.01	5.53	7.45	8.39	55	53	62	106	82	141	45	84	108	80	98	162	-	-	-	-	-	-	-
Csa1G014320	3.5	4.93	4.57	5	4.91	4.67	4.74	6.5	8.05	5.17	16.76	6.89	110	141	138	158	140	138	133	187	267	186	543	329	-	-	-	-	-	-	-
Csa1G014330	0	0	0	0	0	0	0	0	0	0	0	0	0	0	0	0	0	0	0	0	0	0	0	0	-	-	-	-	-	-	-
Csa1G014340	5.31	8.06	6.66	5.5	2.8	3.43	6.33	5.97	5.67	9.45	6.25	6.34	92	127	111	96	44	56	98	95	104	187	112	167	Csa1M014340	PREDICTED: probable C-terminal domain small phosphatase isoform X2 [Populus euphratica]	-	-	-	GO:0003824//catalytic activity	-
Csa1G014350	0.84	1.38	0.44	0	0	0.45	0.47	0.46	0	0	0.81	1.1	2	3	1	0	0	1	1	1	0	0	2	4	-	-	-	-	-	-	-
Csa1G014360	6.27	10.15	7.18	6	1.45	1.83	9.68	9.83	10.13	10.4	12.47	11.75	296	437	326	285	62	81	408	425	505	563	607	844	Csa1M014360	PREDICTED: serine/arginine repetitive matrix protein 2 [Prunus mume]	-	-	-	GO:0003676//nucleic acid binding;GO:0043169//cation binding	GO:0010467//gene expression;GO:0044238;GO:0044260
Csa1G014370	10.87	12.86	11.09	10.44	10.67	15.89	8.11	15.06	12.53	14.91	8.37	15.02	210	226	206	203	187	289	140	267	256	329	167	441	-	-	-	-	-	-	-
Csa1G014380	175.36	143.47	179.86	172.49	120.45	127.82	102.2	109.71	111.17	138.18	103.92	98.03	832	612	818	828	516	576	434	482	565	735	514	704	Csa1M014380	PREDICTED: protein CHAPERONE-LIKE PROTEIN OF POR1, chloroplastic [Cicer arietinum]	-	-	GO:0009526//plastid envelope	-	GO:0016265//death
Csa1G014390	0	0	0	0	0	0	0	0	0	0.13	0	0	0	0	0	0	0	0	0	0	0	1	0	0	Csa1M014390	PREDICTED: tetraspanin-11-like [Cucumis sativus]	-	-	GO:0031224//intrinsic component of membrane	-	-
Csa1G014400	20.61	20.97	23.57	20.7	20.53	18.32	34.17	26.87	28.57	28.19	30.67	37.04	373	345	410	377	337	312	552	446	547	582	573	1018	Csa1M014400	PREDICTED: enolase 1, chloroplastic [Cucumis sativus]	Global and overview maps;Global and overview maps;Carbohydrate metabolism;Folding, sorting and degradation	ko01100//Metabolic pathways;ko01110//Biosynthesis of secondary metabolites;ko00010//Glycolysis / Gluconeogenesis;ko03018//RNA degradation	GO:0009532//plastid stroma;GO:0044445	GO:0016836//hydro-lyase activity;GO:0046872//metal ion binding	GO:0000904//cell morphogenesis involved in differentiation;GO:0006090//pyruvate metabolic process
Csa1G014410	0	0	0	0	0	0.15	0	0	0	0	0	0	0	0	0	0	0	1	0	0	0	0	0	0	-	-	-	-	-	-	-
Csa1G014420	0.09	0.31	0.1	0.09	0.1	0.1	0.21	0	0.27	0.17	0.55	0.19	1	3	1	1	1	1	2	0	3	2	6	3	-	-	-	-	-	-	-
Csa1G014430	0	0.11	0	0	0	0	0	0.1	0	0	0	0	0	1	0	0	0	0	0	1	0	0	0	0	-	-	-	-	-	-	-
Csa1G014440	61.75	57.02	61.87	72.39	71.57	87.29	46.8	59.56	60.36	55.81	49.08	54.08	638	534	614	754	670	851	432	566	662	655	525	848	Csa1M014440	PREDICTED: 2-aminoethanethiol dioxygenase isoform X2 [Cucumis sativus]	Global and overview maps;Metabolism of other amino acids	ko01100//Metabolic pathways;ko00430//Taurine and hypotaurine metabolism	-	GO:0016702//oxidoreductase activity, acting on single donors with incorporation of molecular oxygen, incorporation of two atoms of oxygen	GO:0044710
Csa1G014450	12.41	11.97	11.99	14.82	16.03	20.92	7.3	9.86	11.36	12.6	6.14	12.99	82	69	80	100	92	122	43	60	81	92	41	126	Csa1M014450	uncharacterized LOC104102001 [Nicotiana tomentosiformis]	-	-	GO:0043231//intracellular membrane-bounded organelle;GO:0098687;GO:0043231//intracellular membrane-bounded organelle;GO:0098687	-	GO:0000280//nuclear division;GO:0044763;GO:0000280//nuclear division;GO:0044763
Csa1G014460	0.79	1.34	0.42	1.56	0.44	1.65	0.88	3.39	0.37	0.72	1.88	1.32	2	3	1	4	1	4	2	8	1	2	5	5	-	-	-	-	-	-	-
Csa1G014470	68.97	68.31	63.02	58.1	53.84	48.49	59.3	52.62	55.39	68.55	50.02	63.09	1471	1325	1292	1247	1042	973	1129	1029	1249	1670	1101	2044	Csa1M014470	PREDICTED: probable phenylalanine--tRNA ligase beta subunit isoform X1 [Cucumis sativus]	Translation	ko00970//Aminoacyl-tRNA biosynthesis	GO:0044444//cytoplasmic part	GO:0003723//RNA binding;GO:0004812//aminoacyl-tRNA ligase activity;GO:0032550;GO:0046872//metal ion binding	GO:0006418//tRNA aminoacylation for protein translation
Csa1G014480	1.84	2.28	2.28	2.49	3.71	3.71	4.3	6.16	5.75	3.94	7.49	5.5	47	53	56	64	86	89	98	144	155	115	197	213	Csa1M014480	PREDICTED: uridine-cytidine kinase C isoform X1 [Cucumis sativus]	-	-	GO:0044444//cytoplasmic part	GO:0019206//nucleoside kinase activity;GO:0032550	GO:0001101//response to acid;GO:0006222//UMP biosynthetic process;GO:0006241//CTP biosynthetic process
Csa1G014490	78.93	52.76	73.59	71.2	61.18	65.56	54.36	58.78	61.55	67.35	50.35	66.15	1104	670	989	1003	776	864	679	755	912	1073	728	1405	Csa1M014490	PREDICTED: agmatine deiminase [Cucumis sativus]	Global and overview maps;Amino acid metabolism	ko01100//Metabolic pathways;ko00330//Arginine and proline metabolism	-	GO:0016813//hydrolase activity, acting on carbon-nitrogen (but not peptide) bonds, in linear amidines	GO:0006525//arginine metabolic process;GO:0006596//polyamine biosynthetic process
Csa1G014500	37.54	31.89	34.42	34.82	55.09	51.87	40.65	43.43	48.14	37.34	45.42	36.79	547	422	482	511	728	712	529	581	743	620	684	814	Csa1M014500	PREDICTED: serine/threonine-protein kinase 16-like isoform X1 [Cucumis sativus]	-	-	GO:0044444//cytoplasmic part	GO:0004672//protein kinase activity;GO:0032550	GO:0006417//regulation of translation;GO:0006464//cellular protein modification process;GO:0006796//phosphate-containing compound metabolic process
Csa1G014510	0	0	0	0	0	3.81	1.39	3.9	0	0	1.15	0	0	0	0	0	0	3	1	3	0	0	1	0	-	-	-	-	-	-	-
Csa1G014520	0	0	0	0	0	0	0	0	0	0	0	0	0	0	0	0	0	0	0	0	0	0	0	0	-	-	-	-	-	-	-
Csa1G014530	1.89	5.89	3.96	5.09	3.16	7.84	1.58	2.51	2.59	3.47	1.34	5.96	4	11	8	11	6	16	3	5	6	8	3	19	-	-	-	-	-	-	-
Csa1G015030	10.85	16.21	10.47	13.65	7.05	6.69	7.63	9.43	10.51	10.66	10.16	11.05	207	281	192	262	122	120	130	165	212	232	200	320	Csa1M015030	PREDICTED: serine protease SPPA, chloroplastic isoform X1 [Cucumis sativus]	-	-	GO:0009526//plastid envelope;GO:0009532//plastid stroma;GO:0031224//intrinsic component of membrane;GO:0031976;GO:0044434	GO:0004175//endopeptidase activity	GO:0016485//protein processing;GO:0050896//response to stimulus
Csa1G015040	0.91	1.03	1.42	1.16	0.68	0.66	0.91	1.59	1.11	0.85	1.32	1.35	28	29	42	36	19	19	25	45	36	30	42	63	-	-	-	-	-	-	-
Csa1G015050	15.23	14.8	18.73	21.35	32.5	29.83	18.45	21.64	18.75	21.72	18.23	20.54	133	117	157	188	257	246	144	174	174	215	165	272	-	-	-	-	-	-	-
Csa1G015060	12.14	14.44	13.18	12.63	7	7.36	12.19	10.53	9.64	13.09	6.52	12.74	365	395	381	382	191	208	327	290	306	450	202	582	Csa1M015060	PREDICTED: WD repeat and HMG-box DNA-binding protein 1 [Cucumis sativus]	-	-	-	GO:0003676//nucleic acid binding;GO:0046914//transition metal ion binding	GO:0003006//developmental process involved in reproduction;GO:0006260//DNA replication;GO:0006305;GO:0010629//negative regulation of gene expression;GO:0034968//histone lysine methylation;GO:0048580;GO:0051052;GO:1901990//regulation of mitotic cell cycle phase transition
Csa1G015070	0	0	0	0	0	0	0	0	0	0	0	0	0	0	0	0	0	0	0	0	0	0	0	0	-	-	-	-	-	-	-
Csa1G015080	15.31	19.22	17.34	18.65	19.87	18.63	25.84	23.17	29.01	25.78	26.53	31.1	359	410	391	440	423	411	541	498	719	691	642	1108	Csa1M015080	PREDICTED: transcription factor BIM1 [Cucumis sativus]	-	-	-	GO:0005515//protein binding	-
Csa1G015580	20.17	21.17	24.67	22.41	18.9	15.84	32.02	30.9	26.44	23.81	41.96	27.72	535	511	629	598	455	395	758	751	741	722	1148	1117	Csa1M015580	O-fucosyltransferase family protein isoform 2 [Theobroma cacao]	-	-	-	GO:0016740//transferase activity	-
Csa1G015590	9.8	12.35	13.54	12.14	15.56	16.21	10.27	12.8	14.57	12.4	14.78	12.39	125	143	166	156	180	195	117	150	197	180	195	240	-	-	-	-	-	-	-
Csa1G015600	8.06	10.39	9.64	12.43	11.01	10.6	8.29	9.83	14.49	12.02	12.87	11.8	134	157	154	208	166	166	123	150	255	228	221	298	-	-	-	-	-	-	-
Csa1G015610	31.82	30.23	38.83	33.65	51.04	55.72	73.07	57.25	47.1	34.45	63.42	30.24	429	370	503	457	624	708	880	709	673	529	884	619	Csa1M015610	PREDICTED: dof zinc finger protein DOF5.4 [Cucumis sativus]	-	-	-	GO:0003676//nucleic acid binding	GO:0010468//regulation of gene expression
Csa1G015620	0	0	0	0	0	0	1.53	0	0.62	0	0	0	0	0	0	0	0	0	2	0	1	0	0	0	-	-	-	-	-	-	-
Csa1G015630	1.39	1.44	2.76	2.59	4.81	4.42	1.99	3.53	2.93	3.42	3.32	3.09	16	15	26	27	44	48	19	35	35	41	35	54	-	-	-	-	-	-	-
Csa1G015640	5.75	7.33	6.81	6.39	4.81	5.67	3.11	4.96	5.04	6.2	3.83	5.49	58	67	66	65	44	54	28	46	54	71	40	84	-	-	-	-	-	-	-
Csa1G015650	1.56	3.12	1.8	2.61	0.98	1.07	1.72	3.56	3.49	3.56	3.03	3.59	56	102	62	94	32	36	55	117	132	146	112	196	Csa1M015650	Nucleic acid binding,ATP-dependent helicases,ATP binding,helicases,ATP-dependent helicases isoform 1 [Theobroma cacao]	-	-	-	GO:0017111//nucleoside-triphosphatase activity;GO:0032550	-
Csa1G015660	18.56	13.27	18.63	14.34	18.55	15.21	17.38	12.49	10.66	13.19	13.17	11.55	311	202	300	242	282	240	260	192	189	252	228	294	Csa1M015660	PREDICTED: probable galacturonosyltransferase 11 [Cucumis sativus]	Global and overview maps;Carbohydrate metabolism;Carbohydrate metabolism	ko01110//Biosynthesis of secondary metabolites;ko00500//Starch and sucrose metabolism;ko00520//Amino sugar and nucleotide sugar metabolism	GO:0031090//organelle membrane;GO:0031224//intrinsic component of membrane;GO:0043231//intracellular membrane-bounded organelle	GO:0008194//UDP-glycosyltransferase activity	GO:0000271//polysaccharide biosynthetic process
Csa1G015670	0.33	0.37	0.52	0.66	0.18	0.35	0.56	0.72	0.63	0.74	1.77	0.33	2	2	3	4	1	2	3	4	4	5	11	3	Csa1M015670	adenine nucleotide alpha hydrolase superfamily protein [Medicago truncatula]	-	-	-	GO:0003824//catalytic activity	GO:0050896//response to stimulus
Csa1G015680	15.43	18.6	21.94	19.99	23.49	26.06	32.91	35.03	40.11	31.48	32.47	37.15	333	365	455	434	460	529	634	693	915	776	723	1218	Csa1M015680	PREDICTED: squamosa promoter-binding-like protein 6 [Cucumis sativus]	-	-	GO:0043231//intracellular membrane-bounded organelle	GO:0003676//nucleic acid binding	-
Csa1G015690	1.82	2	1.56	2.33	2	3.85	1.79	2.09	2.51	2.73	3.4	4.36	17	17	14	22	17	34	15	18	25	29	33	62	Csa1M015690	PREDICTED: UDP-arabinopyranose mutase 1-like [Cucumis sativus]	-	-	GO:0005911//cell-cell junction;GO:0043231//intracellular membrane-bounded organelle;GO:0044444//cytoplasmic part	GO:0016866//intramolecular transferase activity;GO:0035251//UDP-glucosyltransferase activity	GO:0009225//nucleotide-sugar metabolic process;GO:0030243//cellulose metabolic process
Csa1G015700	1.78	1.04	1.33	1.1	2.39	3.01	3.04	1.94	2.73	0.97	7.04	1.21	32	17	23	20	39	51	49	32	52	20	131	33.01	Csa1M015700	PREDICTED: COBRA-like protein 4 [Cucumis sativus]	-	-	GO:0031090//organelle membrane;GO:0031224//intrinsic component of membrane	-	GO:0009832//plant-type cell wall biogenesis;GO:0010087//phloem or xylem histogenesis;GO:0030198//extracellular matrix organization;GO:0040007//growth;GO:0045491//xylan metabolic process
Csa1G015710	124.76	116.01	142.34	152.28	252.41	209.93	211.82	165.68	170.85	114.45	215.68	129.71	1642	1386	1800	2019	3012	2604	2490	2003	2383	1715	2935	2591.99	Csa1M015710	PREDICTED: protein COBRA [Cucumis sativus]	-	-	GO:0031224//intrinsic component of membrane	-	GO:0030198//extracellular matrix organization;GO:0040007//growth
Csa1G015720	158.89	148.24	157.23	131.21	211.41	190.27	147.29	118.57	108.34	138.88	89.25	114.2	118	91	110	103	137	143	101	87	94	104	74	126	Csa1M015720	PREDICTED: pentatricopeptide repeat-containing protein PNM1, mitochondrial [Cucumis sativus]	-	-	GO:0031224//intrinsic component of membrane;GO:0043231//intracellular membrane-bounded organelle	GO:0003676//nucleic acid binding	GO:0000338//protein deneddylation;GO:0006221//pyrimidine nucleotide biosynthetic process;GO:0009639//response to red or far red light;GO:0030198//extracellular matrix organization;GO:0040007//growth
Csa1G015730	60.97	65.03	69.97	52.32	43.37	27.62	60.74	62.05	46.54	73.08	42.79	55.77	107	100	117	94	68	47	96	103	90	138	80	147	Csa1M015730	PREDICTED: pentatricopeptide repeat-containing protein PNM1, mitochondrial [Cucumis sativus]	-	-	GO:0031224//intrinsic component of membrane;GO:0043231//intracellular membrane-bounded organelle	GO:0003676//nucleic acid binding	GO:0000338//protein deneddylation;GO:0006221//pyrimidine nucleotide biosynthetic process;GO:0009639//response to red or far red light;GO:0030198//extracellular matrix organization;GO:0040007//growth
Csa1G015740	8.13	9.08	8.97	8.03	8.66	7.59	9.35	9.4	9.08	9.54	11.03	9.05	182	185	193	181	176	160	187	193	215	244	255	308	Csa1M015740	PREDICTED: probable acyl-activating enzyme 17, peroxisomal [Cucumis sativus]	-	-	GO:0042579//microbody	GO:0003824//catalytic activity	GO:0032787//monocarboxylic acid metabolic process;GO:0044238
Csa1G015750	0	0	0	0	0	0	0	0	0	0	0	0	0	0	0	0	0	0	0	0	0	0	0	0	-	-	-	-	-	-	-
Csa1G015760	0	0	0	0	0	0	0	0	0	0	0	0	0	0	0	0	0	0	0	0	0	0	0	0	-	-	-	-	-	-	-
Csa1G015770	0	0	0	0	0	0	0	0	0	0	0	0	0	0	0	0	0	0	0	0	0	0	0	0	-	-	-	-	-	-	-
Csa1G015780	1.65	2.9	2.22	2.33	6.81	3.73	2.11	3.57	3.96	3.59	3.62	3.28	7	11	9	10	26	15	8	14	18	17	16	21	Csa1M015780	PREDICTED: probable calcium-binding protein CML15 [Cucumis sativus]	Environmental adaptation	ko04626//Plant-pathogen interaction	-	GO:0016628//oxidoreductase activity, acting on the CH-CH group of donors, NAD or NADP as acceptor;GO:0046872//metal ion binding	GO:0010243//response to organonitrogen compound;GO:0044710
Csa1G015790	5.86	6.39	6.68	5.92	4.78	3.14	6.36	7.07	7.56	8.57	9.32	8.84	229	228	250	233	168	114	222	254	310	383	372	524	Csa1M015790	PREDICTED: G patch domain-containing protein TGH isoform X1 [Cucumis sativus]	-	-	-	GO:0003723//RNA binding;GO:0003723//RNA binding	GO:0070918//production of small RNA involved in gene silencing by RNA;GO:0070918//production of small RNA involved in gene silencing by RNA
Csa1G015800	42.22	55.95	53.46	52.24	99.41	99.93	52	67.87	70.46	63.95	63.94	67.92	256	306	311	320	545	574	282	380	456	437	403	624	Csa1M015800	PREDICTED: protein Dr1 homolog isoform X2 [Cucumis sativus]	-	-	GO:0043231//intracellular membrane-bounded organelle	GO:0003677//DNA binding;GO:0046983//protein dimerization activity	-
Csa1G015810	21.68	23.01	23.86	26.41	34.52	34.45	49.21	38.48	40.72	41.11	34.29	40.95	210	202	222	258	303	315	426	343	419	452	344	602	-	-	-	-	-	-	-
Csa1G015820	9.64	12.64	11.54	9.44	4.35	4.08	5.97	10.28	7.54	10.88	6.17	11.32	259	309	298	255	106	103	143	253	214	334	171	462	Csa1M015820	PREDICTED: kinesin-like protein KIF18B [Cucumis sativus]	-	-	GO:0005875//microtubule associated complex	GO:0003774//motor activity;GO:0015631//tubulin binding;GO:0032550	GO:0007017//microtubule-based process
Csa1G015830	0	0.32	0	0	0	0	0	0.62	0	0	0.28	0.19	0	1	0	0	0	0	0	2	0	0	1	1	-	-	-	-	-	-	-
Csa1G015840	13.62	11.95	14.66	14.62	8.37	7.51	19.88	15.47	16.16	17.24	16.69	18.58	287	229	297	310	160	149	374	299	360	415	363	595	Csa1M015840	PREDICTED: translation initiation factor eIF-2B subunit delta-like [Cucumis sativus]	Translation	ko03013//RNA transport	-	GO:0008135//translation factor activity, nucleic acid binding	GO:0006412//translation
Csa1G015850	14.99	17.97	16	14.97	11.34	10.4	19.86	19.9	17.48	20.61	19.61	19.78	383	418	393	385	263	250	453	466	472	602	517	768	Csa1M015850	PREDICTED: translation initiation factor eIF-2B subunit delta-like isoform X1 [Cucumis sativus]	Translation	ko03013//RNA transport	-	GO:0008135//translation factor activity, nucleic acid binding	GO:0006412//translation
Csa1G015860	0	0.15	0.44	0.14	0.92	0.59	0.16	0.45	0.13	0	0.13	0.46	0	1	3	1	6	4	1	3	1	0	1	5	Csa1M015860	PREDICTED: oleosin 1 [Cucumis sativus]	-	-	GO:0005811//lipid particle;GO:0031224//intrinsic component of membrane	-	-
Csa1G015870	0	0.52	0.98	0.62	0.35	0.33	1.05	0.68	1.61	0.28	1.95	1.34	0	3	6	4	2	2	6	4	11	2	13	13	-	-	-	-	-	-	-
Csa1G015880	0	0	0	0	0	0	0	0	0	0	0	0	0	0	0	0	0	0	0	0	0	0	0	0	Csa1M015880	PREDICTED: CLAVATA3/ESR (CLE)-related protein 13 [Cucumis melo]	-	-	GO:0005576//extracellular region	-	GO:0044699
Csa1G020880	14.97	16.54	18.99	17.14	15.28	16.96	16.44	20.08	16.52	15.84	22.25	15.98	256	257	312	295	237	273	251	315	299	309	393	415	Csa1M020880	PREDICTED: general transcription factor IIE subunit 1 [Cucumis sativus]	Transcription	ko03022//Basal transcription factors	-	GO:0003677//DNA binding;GO:0008135//translation factor activity, nucleic acid binding	GO:0006352//DNA-templated transcription, initiation;GO:0006412//translation
Csa1G020890	0	0	0.26	0.86	4.4	5.66	3.06	2.16	10.18	4.07	7.56	6.48	0	0	2	7	32	43	22	16	87	37	63	79	-	-	-	-	-	-	-
Csa1G020900	4.71	6.02	6.43	4.62	5.82	5.22	7.42	9.01	8.72	8.6	5.87	8.97	148	172	194	146	166	154	208	259	289	309	190	428	Csa1M020900	PREDICTED: DNA mismatch repair protein MSH2 [Cucumis sativus]	Replication and repair	ko03430//Mismatch repair	GO:0016020//membrane;GO:0032300//mismatch repair complex;GO:0043231//intracellular membrane-bounded organelle	GO:0003690//double-stranded DNA binding;GO:0032550	GO:0000725//recombinational repair;GO:0006305;GO:0006342//chromatin silencing;GO:0010520//regulation of reciprocal meiotic recombination;GO:0031497//chromatin assembly;GO:0034968//histone lysine methylation;GO:0035194//posttranscriptional gene silencing by RNA;GO:0048449//floral organ formation;GO:0048580
Csa1G021900	7.77	7.71	11.14	9.62	11.17	11.16	20.54	20.96	18.83	12.07	21.52	12.88	122	110	168	152	159	165	288	302	313	216	349	307	Csa1M021900	zinc finger family protein [Populus trichocarpa]	-	-	GO:0031224//intrinsic component of membrane	GO:0046914//transition metal ion binding	-
Csa1G021910	15.46	15.95	14.46	14.63	10.69	8.88	18.52	17.99	19.92	20.69	17.22	19.78	376	353	338	358	236	203	402	401	512	575	432	731	-	-	-	-	-	-	-
Csa1G021920	1134.41	968.35	986.32	825.97	1272.76	1328.78	811.43	749.43	810.89	1133.59	644.26	845.55	4605.48	3525.73	3836.26	3396.61	4660.74	5134.23	2950.26	2823.32	3536.29	5138.49	2732.51	5192.14	Csa1M021920	PREDICTED: 40S ribosomal protein S28-1 [Cucumis sativus]	Translation	ko03010//Ribosome	GO:0030529//ribonucleoprotein complex	GO:0005198//structural molecule activity	GO:0010467//gene expression
Csa1G021930	875.76	826	662.17	574.7	754.11	802.37	501.56	493.3	455.01	742.53	351.75	582.59	3837.52	3250.27	2780.74	2549.39	2982.26	3342.77	1967.74	2003.68	2138.71	3640.51	1608.49	3862.86	Csa1M021930	PREDICTED: 40S ribosomal protein S28-1 [Cucumis sativus]	Translation	ko03010//Ribosome	GO:0030529//ribonucleoprotein complex;GO:0030529//ribonucleoprotein complex	GO:0005198//structural molecule activity;GO:0005198//structural molecule activity	GO:0010467//gene expression;GO:0010467//gene expression
Csa1G021940	27.1	21.91	29.22	35.32	46.77	34.73	33.7	21	24.3	21.23	32.31	20.07	361	265	374	474	565	436	401	257	343	322	445	406	Csa1M021940	PREDICTED: transcription factor DIVARICATA [Cucumis sativus]	-	-	GO:0043231//intracellular membrane-bounded organelle	GO:0001071//nucleic acid binding transcription factor activity;GO:0003676//nucleic acid binding	GO:0009451//RNA modification;GO:0010468//regulation of gene expression
Csa1G021950	0	0	0	0	0	0	0	0	0	0.41	0	0	0	0	0	0	0	0	0	0	0	1	0	0	Csa1M021950	ATP-dependent helicase/nuclease subunit A isoform 2, partial [Theobroma cacao]	-	-	GO:0031224//intrinsic component of membrane	GO:0017111//nucleoside-triphosphatase activity	GO:0006221//pyrimidine nucleotide biosynthetic process
Csa1G021960	4.33	6.89	4.86	3.89	2.3	2.21	1.77	3.35	3.14	3.95	2.5	1.54	52	75	56	47	25	25	19	37	40	54	31	28	-	-	-	-	-	-	-
Csa1G021970	40.34	43.04	43.29	43.41	37.24	46.43	34.57	55.09	45.21	46.75	42.7	44.7	732	710	755	793	613	793	560	917	868	968	800	1232	Csa1M021970	PREDICTED: actin-related protein 4 [Cucumis sativus]	-	-	GO:0033202;GO:0043189//H4/H2A histone acetyltransferase complex;GO:0044454	GO:0005198//structural molecule activity	GO:0000377;GO:0000904//cell morphogenesis involved in differentiation;GO:0003006//developmental process involved in reproduction;GO:0006305;GO:0006310//DNA recombination;GO:0006342//chromatin silencing;GO:0009409//response to cold;GO:0009639//response to red or far red light;GO:0009756//carbohydrate mediated signaling;GO:0009799//specification of symmetry;GO:0009933//meristem structural organizat…
Csa1G021980	0	0	0	0	0	0	0	0	0	0	0	0	0	0	0	0	0	0	0	0	0	0	0	0	Csa1M021980	PREDICTED: protein ASPARTIC PROTEASE IN GUARD CELL 1-like [Cucumis sativus]	-	-	-	GO:0004175//endopeptidase activity	GO:0001101//response to acid;GO:0019538//protein metabolic process
Csa1G022480	0	0	0	0	0	0	0	0	0	0	0	0	0	0	0	0	0	0	0	0	0	0	0	0	Csa1M022480	PREDICTED: protein ASPARTIC PROTEASE IN GUARD CELL 1-like [Cucumis sativus]	-	-	-	GO:0004175//endopeptidase activity	GO:0019538//protein metabolic process
Csa1G022490	7.95	3.94	12.9	15.49	8.44	11.68	6.61	9.77	5.23	7.23	11.43	2.83	109	49	170	214	105	151	81	123	76	113	162	59	Csa1M022490	PREDICTED: protein ASPARTIC PROTEASE IN GUARD CELL 1-like [Cucumis sativus]	-	-	-	GO:0004175//endopeptidase activity	GO:0019538//protein metabolic process
Csa1G022500	5.98	7.52	7.39	7.06	8.42	7.21	9.15	10.6	12.27	7.77	13.71	8.37	112	128	133	133	143	127	153	182	243	166	265	238	Csa1M022500	PREDICTED: aluminum-activated malate transporter 9 [Cucumis sativus]	-	-	-	-	GO:0015740//C4-dicarboxylate transport
Csa1G022510	1.33	0.3	1.11	0	2.37	1.4	0.3	0.57	0.99	0	0.77	0.71	5	1	4	0	8	5	1	2	4	0	3	4	-	-	-	-	-	-	-
Csa1G022520	225.63	209.82	217.15	267.96	253.32	256.66	187.91	186.49	235.33	203.73	213.19	161.96	1827	1537	1688	2189	1857	1964	1360	1391	2027	1868	1790	1989	-	-	-	-	-	-	-
Csa1G022530	3.69	3.71	5.88	4.95	12.58	11.49	10.32	10.49	10.72	5.84	18.44	7.15	34	31	52	46	105	100	85	89	105	61	176	100	-	-	-	-	-	-	-
Csa1G023030	4.88	6.37	8.41	8.6	46.99	32.16	18.48	24.28	39.4	11.35	58.8	24.66	23	27	38	41	200	144	78	106	199	60	289	176	-	-	-	-	-	-	-
Csa1G023040	6.05	5.5	5	6.82	7.43	6.16	4.82	8.5	6.84	6.4	5.44	5.59	97	80	77	110	108	93	69	125	116	117	90	136	Csa1M023040	PREDICTED: carbon catabolite repressor protein 4 homolog 5 [Cucumis sativus]	-	-	GO:0044424	GO:0004527//exonuclease activity;GO:0005488//binding	GO:0010467//gene expression;GO:0016070//RNA metabolic process;GO:0034645//cellular macromolecule biosynthetic process;GO:0090305//nucleic acid phosphodiester bond hydrolysis
Csa1G023050	16.14	21.01	18.94	28.28	19.11	15.78	12.93	15.85	15.15	17.45	30.22	11.78	204	241	230	360	219	188	146	184	203	251	395	226	Csa1M023050	PREDICTED: zinc finger protein CONSTANS-LIKE 16 [Cucumis sativus]	-	-	GO:0044464	GO:0046914//transition metal ion binding	-
Csa1G023060	11.43	15.12	16.08	17.79	35.76	34.66	43.65	32.01	33.84	25.5	50.3	47.29	77	92	104	121	218	221	263	199	243	194	352	483	-	-	-	-	-	-	-
Csa1G023070	129.93	144.53	183.26	307.64	383.17	381.38	360.64	349.98	490.36	294.42	584.44	337.15	1073	1080	1453	2563	2865	2976	2662	2662	4307	2754	5004	4223	-	-	-	-	-	-	-
Csa1G023080	1.7	1.81	3.39	3.87	5.96	7.76	4.14	4.68	4.38	3.33	9.55	4.25	34	32	66	79	108	148	75	87	93	77	200	131	Csa1M023080	DUF1666 family protein [Medicago truncatula]	-	-	GO:0030529//ribonucleoprotein complex;GO:0030529//ribonucleoprotein complex	GO:0005198//structural molecule activity;GO:0005198//structural molecule activity	GO:0010467//gene expression;GO:0010467//gene expression
Csa1G023580	0	0	0	0	0	0	0	0.11	0	0	0	0	0	0	0	0	0	0	0	1	0	0	0	0	Csa1M023580	PREDICTED: protein CUP-SHAPED COTYLEDON 1 [Cucumis sativus]	-	-	-	GO:0003676//nucleic acid binding	GO:0010468//regulation of gene expression;GO:0034645//cellular macromolecule biosynthetic process
Csa1G023590	0	0.45	0.43	0.41	0.91	0.44	0	0	0.39	0	0.4	0.54	0	1	1	1	2	1	0	0	1	0	1	2	-	-	-	-	-	-	-
Csa1G023600	39.16	44	32.1	28.12	3.53	4.09	16.34	15.86	17.73	26.4	15.52	19.08	905	925	713	654	74	89	337	336	433	697	370	670	Csa1M023600	PREDICTED: chloroplastic group IIA intron splicing facilitator CRS1, chloroplastic [Cucumis sativus]	-	-	GO:0009536//plastid	GO:0003676//nucleic acid binding	GO:0001101//response to acid;GO:0006090//pyruvate metabolic process;GO:0009658//chloroplast organization;GO:0009668;GO:0016070//RNA metabolic process;GO:0016109;GO:0046471//phosphatidylglycerol metabolic process
Csa1G023610	3.87	4.51	4.07	4.45	4.71	3.73	8.05	8.02	6.58	5.29	10.01	7.63	116	123	117	134	128	105	215	220	208	181	309	347	Csa1M023610	PREDICTED: synaptotagmin-4 isoform X1 [Cucumis melo]	-	-	GO:0043231//intracellular membrane-bounded organelle	-	-
Csa1G023620	0	0	0	0	0	0	0	0	0	0	0	0	0	0	0	0	0	0	0	0	0	0	0	0	-	-	-	-	-	-	-
Csa1G024120	5.04	8.04	7.72	8.37	6.22	8.14	3.81	6.75	6.67	9.71	5.57	12.42	34	49	50	57	38	52	23	42	48	74	39	127	Csa1M024120	G14587-6 protein [Cucumis sativus]	-	-	GO:0000796//condensin complex	-	GO:0022402//cell cycle process
Csa1G024130	17.44	16.35	18.59	20.68	22.41	26.39	24.46	29.54	28	22.19	34.14	29.81	325	277	333	388	379	463	407	505	552	472	657	844	-	-	-	-	-	-	-
Csa1G024140	1.38	0.76	0.72	2.4	0	0	3.87	3.02	4.26	2.4	2.68	3.4	4	2	2	7	0	0	10	8	13	8	8	15	-	-	-	-	-	-	-
Csa1G024150	0.54	0.6	0.24	0.31	2.98	3.36	1.38	1.51	6.77	0.88	4.93	0.52	7	7	3	4	35	41	16	18	93	13	66	10.17	Csa1M024150	PREDICTED: transcription factor BEE 3-like [Cucumis sativus]	-	-	-	GO:0005515//protein binding	-
Csa1G024160	0	0	0	0	0	0	0	0	0.36	0.17	0	0.13	0	0	0	0	0	0	0	0	2	1	0	1	Csa1M024160	PREDICTED: myb-related protein 305-like [Cucumis sativus]	-	-	-	GO:0003676//nucleic acid binding	-
Csa1G024170	1055.43	740.28	848.59	693.98	818.04	1044.38	449.78	533.53	492.05	700.97	302.43	511.45	7409	4695	5717	4918	5196	6936	2823	3454	3680	5560	2204	5443	Csa1M024170	PREDICTED: 40S ribosomal protein S7-1-like [Cucumis sativus]	Translation	ko03010//Ribosome	GO:0030529//ribonucleoprotein complex	GO:0005198//structural molecule activity	GO:0010467//gene expression
Csa1G024180	3.05	2.24	3.17	4.03	7.4	7.1	3.98	5.85	4.4	4.56	6.28	4.48	30	20	30	40	66	66	35	53	46	51	64	67	-	-	-	-	-	-	-
Csa1G024190	5.11	5.29	5.73	6.56	7.12	8.85	6.08	8.65	6.9	6.36	7.84	6.89	65	61	70	84	82	106	69	101	93	92	103	133	-	-	-	-	-	-	-
Csa1G024200	3.13	2.74	4.5	4.93	6.44	7.32	4.47	8.22	6.92	4	7.82	5.84	29	23	40	46	54	64	37	70	68	42	75	82	-	-	-	-	-	-	-
Csa1G024210	5.57	7.15	7.56	6.24	8.72	7.76	12	14.15	10.56	7.78	18.19	8.49	230	269	300	259	327	301	442	535	460	368	774	533	Csa1M024210	Uncharacterized RING finger protein [Morus notabilis]	-	-	-	GO:0003824//catalytic activity;GO:0046914//transition metal ion binding	-
Csa1G024220	0.1	0	0.86	0.31	0.68	0.98	1.73	0.45	0.97	0.91	2.09	0.48	1	0	8	3	6	9	15	4	10	10	21	7	Csa1M024220	core-2/I-branching enzyme [Medicago truncatula]	-	-	-	GO:0008194//UDP-glycosyltransferase activity	-
Csa1G024230	2.57	1.94	1.83	2.77	3.97	3.35	2.79	2.64	3.74	1.87	2.91	2.42	35	24	24	38	49	43	34	33	54	29	41	50	Csa1M024230	PREDICTED: probable serine/threonine-protein kinase At1g18390 [Cucumis melo]	-	-	-	GO:0004672//protein kinase activity;GO:0032550	GO:0006464//cellular protein modification process;GO:0006796//phosphate-containing compound metabolic process;GO:0006952//defense response
Csa1G024240	11.89	7.49	9.25	9.68	18.86	15.95	15.65	12.96	15.29	10.48	20.95	9.04	194	111	145	159	279	245	228	194	264	195	353	224	-	-	-	-	-	-	-
Csa1G024250	2.47	2.47	3.55	1.98	3.37	3.11	2.63	2.81	2.98	2.07	1.7	2.4	21	19	29	17	26	25	20	22	27	20	15	31	Csa1M024250	PREDICTED: L-Ala-D/L-amino acid epimerase [Cucumis sativus]	-	-	-	GO:0016853//isomerase activity;GO:0046872//metal ion binding;GO:0016853//isomerase activity;GO:0046872//metal ion binding	GO:0043603//cellular amide metabolic process;GO:0043603//cellular amide metabolic process
Csa1G024260	35.68	40.33	35.64	30.66	27.32	23.77	34.18	31.26	34.48	43.1	26.94	36.45	622	639	597	538	432	390	532	500	636	857	485	965	Csa1M024260	Ribosomal protein S24/S35, mitochondrial [Theobroma cacao]	-	-	GO:0030529//ribonucleoprotein complex	GO:0032550	-
Csa1G024270	11.42	11.99	13.41	12.24	17.89	15.4	12.95	15.49	20	16.32	9.88	15.47	242	231	273	261	344	307	245	301	448	395	216	498	-	-	-	-	-	-	-
Csa1G024280	0.38	0	0	0	0	0	0.84	0	0.71	0.33	2.19	0	1	0	0	0	0	0	2	0	2	1	6	0	-	-	-	-	-	-	-
Csa1G024290	3.57	1.74	3.06	4.27	6.96	5.9	4.82	3.77	4.15	1.67	6.29	2.7	34	15	28	41	60	53	41	33	42	18	62	39	-	-	-	-	-	-	-
Csa1G024300	7.38	8.05	7.83	8.68	6.87	9.28	5.94	9.52	6.15	7.36	10.05	8.12	103	102	105	122	87	122	74	122	91	117	145	172	Csa1M024300	PREDICTED: probable protein phosphatase 2C 8 [Cucumis sativus]	-	-	-	GO:0016791//phosphatase activity;GO:0043169//cation binding	GO:0006796//phosphate-containing compound metabolic process
Csa1G024800	0	0.13	0	0.23	0	0	0.13	0.13	0.44	0	0	0.61	0	1	0	2	0	0	1	1	4	0	0	8	Csa1M024800	PREDICTED: WAT1-related protein At3g18200 [Cucumis sativus]	-	-	GO:0031224//intrinsic component of membrane	GO:0005215//transporter activity	GO:0044763
Csa1G024810	7.69	12.28	7.22	6.34	5.17	4.47	8.09	7.54	8.99	10.26	6.87	9.85	339	493	306	281	207	185	318	304	418	518	312	660	Csa1M024810	PREDICTED: ATP-dependent RNA helicase DHX36 [Cucumis sativus]	Folding, sorting and degradation	ko03018//RNA degradation	-	GO:0032550;GO:0042623//ATPase activity, coupled	-
Csa1G024820	0	0	0	0	0	0	0	0	0	0	0	0	0	0	0	0	0	0	0	0	0	0	0	0	-	-	-	-	-	-	-
Csa1G024830	1518.58	1508.39	1316.38	1064.22	959.78	831.85	1048.43	898.78	1058.87	1443.54	688.66	1160.72	18718	16870	15588	13216	10724	9666	11543	10179	13837	20245	8779	21719	-	-	-	-	-	-	-
Csa1G024840	49.38	39.06	46.27	50.89	44.31	52.35	34.63	42.69	36.3	37.58	41.36	35.54	541	388	487	562	440	541	339	430	422	468	469	591	Csa1M024840	PREDICTED: peroxisome biogenesis protein 3-2 [Cucumis sativus]	Transport and catabolism	ko04146//Peroxisome	GO:0031231//intrinsic component of peroxisomal membrane	-	GO:0006996//organelle organization
Csa1G024850	17.52	16.35	17.41	22.74	13.7	17.18	14.23	16.98	17.82	17.81	17.69	17.94	175	148	167	229	124	162	127	156	189	202	183	272	Csa1M024850	Microbial collagenase [Gossypium arboreum]	-	-	GO:0009536//plastid	-	GO:0006739//NADP metabolic process;GO:0009668;GO:0032958//inositol phosphate biosynthetic process
Csa1G024860	2.76	2.55	6.24	4.41	7.46	6.81	6.18	4.82	5.04	4.22	5.91	3.44	18	15	39	29	44	42	36	29	35	31	40	34	Csa1M024860	PREDICTED: probable glutathione S-transferase [Cucumis sativus]	Metabolism of other amino acids	ko00480//Glutathione metabolism	-	GO:0016765//transferase activity, transferring alkyl or aryl (other than methyl) groups;GO:0016846//carbon-sulfur lyase activity	-
Csa1G024870	29.36	24.78	32.89	29.98	29.66	36.14	23.22	29.83	22.38	27.05	22.06	24.37	500	412	552	546	492	619	360	471	433	552	402	673	Csa1M024870	PREDICTED: cyclin-dependent kinase D-3-like [Cucumis sativus]	Replication and repair;Transcription	ko03420//Nucleotide excision repair;ko03022//Basal transcription factors	-	GO:0004674//protein serine/threonine kinase activity;GO:0032550;GO:0004674//protein serine/threonine kinase activity;GO:0032550	GO:0006464//cellular protein modification process;GO:0006796//phosphate-containing compound metabolic process;GO:0007049//cell cycle;GO:0006464//cellular protein modification process;GO:0006796//phosphate-containing compound metabolic process;GO:0007049//cell cycle
Csa1G024880	0.23	0.76	0.48	0.68	0.34	0.32	0.43	1.16	0.07	0.47	0.96	0.55	3	9	6	9	4	4	5	14	1	7	13	11	Csa1M024880	PREDICTED: MATE efflux family protein 6 isoform X1 [Cucumis sativus]	-	-	GO:0031224//intrinsic component of membrane	GO:0015291//secondary active transmembrane transporter activity	GO:0015893//drug transport;GO:0044763
Csa1G024890	13.85	9.97	19.4	18.94	17.61	22.02	24.23	21.25	10.4	5.92	22.12	6.15	227.75	149	306.52	313.56	262.7	341.02	355.74	320.74	181	111	375.73	153.67	Csa1M024890	PREDICTED: MATE efflux family protein 5 [Cucumis sativus]	-	-	GO:0031224//intrinsic component of membrane	GO:0015291//secondary active transmembrane transporter activity	GO:0015893//drug transport;GO:0044763
Csa1G024900	28.24	17.98	23.07	25.22	19.15	18.71	16.6	18.33	17.62	17.47	11.17	16.56	465	269	365	418	286	290	244	277	307	328	190	414	Csa1M024900	PREDICTED: MATE efflux family protein 5-like [Cucumis sativus]	-	-	GO:0031224//intrinsic component of membrane	GO:0015291//secondary active transmembrane transporter activity	GO:0015893//drug transport;GO:0044763
Csa1G024910	4.74	4.96	6.22	5.5	7.52	9.26	9.63	7.66	5.67	3.08	8.39	3.13	66.25	63	83.48	77.44	95.3	121.98	120.26	98.26	84	49	121.27	66.33	Csa1M024910	PREDICTED: MATE efflux family protein 5-like [Cucumis sativus]	-	-	GO:0016020//membrane	GO:0015291//secondary active transmembrane transporter activity	GO:0015893//drug transport;GO:0044763
Csa1G024920	16.07	18.22	17.15	19.82	12.39	14.67	12.45	26.22	21.45	19.85	25.5	16.15	353	364	362	438	247	303	244	528	498	498	578	539	Csa1M024920	PREDICTED: alpha-dioxygenase 2 [Cucumis sativus]	Lipid metabolism	ko00592//alpha-Linolenic acid metabolism	-	GO:0016209//antioxidant activity;GO:0016705//oxidoreductase activity, acting on paired donors, with incorporation or reduction of molecular oxygen;GO:0046906//tetrapyrrole binding	GO:0006950//response to stress;GO:0044710
Csa1G024930	37.16	36.63	39.59	34.42	43.47	39.03	40.07	36.19	34.81	34.45	32.87	34	146	129	149	137	154	146	141	132	147	151	135	202	-	-	-	-	-	-	-
Csa1G024940	26.65	28.46	28.09	25.64	19.48	18.46	56.45	40.07	43.41	41.41	57.27	48.59	597	580	605	578	396	389	1129	823	1028	1060	1324	1654	Csa1M024940	PREDICTED: 66 kDa stress protein [Cucumis sativus]	-	-	GO:0031461//cullin-RING ubiquitin ligase complex;GO:0044444//cytoplasmic part	GO:0016772//transferase activity, transferring phosphorus-containing groups	GO:0006796//phosphate-containing compound metabolic process;GO:0006970//response to osmotic stress;GO:0006996//organelle organization;GO:0009746;GO:0042044//fluid transport;GO:0042546//cell wall biogenesis;GO:0048588//developmental cell growth;GO:0051273;GO:0070838//divalent metal ion transport
Csa1G024950	110.16	128.2	100.32	108.3	117.8	105.37	77.36	93.99	101.39	88.76	103.95	101.39	1197	1263	1047	1186	1160	1080	751	939	1169	1096	1169	1672	Csa1M024950	PREDICTED: LOW QUALITY PROTEIN: uncharacterized GPI-anchored protein At4g28100 [Cucumis sativus]	-	-	GO:0031224//intrinsic component of membrane	-	GO:0003006//developmental process involved in reproduction;GO:0010476//gibberellin mediated signaling pathway
Csa1G024960	0.77	0.89	0	0	0	0	0	0	0	0	0	0	1	1	0	0	0	0	0	0	0	0	0	0	Csa1M024960	PREDICTED: AT-hook motif nuclear-localized protein 16 [Cucumis sativus]	-	-	-	GO:0003676//nucleic acid binding;GO:0003682//chromatin binding	GO:0003006//developmental process involved in reproduction;GO:0010528;GO:0031057;GO:0051574//positive regulation of histone H3-K9 methylation
Csa1G024970	0.44	0	0	0	0	0	0	0	0	0	0	0	1	0	0	0	0	0	0	0	0	0	0	0	Csa1M024970	PREDICTED: AT-hook motif nuclear-localized protein 16 [Cucumis sativus]	-	-	-	GO:0003676//nucleic acid binding;GO:0003682//chromatin binding	GO:0003006//developmental process involved in reproduction;GO:0010528;GO:0031057;GO:0051574//positive regulation of histone H3-K9 methylation
Csa1G024980	1.75	1.14	1.03	0.94	0.16	0.1	1.01	1.34	1.74	1.66	1.1	2.3	37	22	21	20	3	2	19	26	39	40	24	74	-	-	-	-	-	-	-
Csa1G024990	20.3	19.45	22	18.9	17.77	19.37	26.79	26.97	27.23	25.91	27.62	27.36	506	441	527	474	402	454	596	616	717	738	710	1036	Csa1M024990	PREDICTED: mitogen-activated protein kinase 9-like [Cucumis sativus]	-	-	GO:0043231//intracellular membrane-bounded organelle;GO:0044444//cytoplasmic part	GO:0004702//receptor signaling protein serine/threonine kinase activity;GO:0032550	GO:0006464//cellular protein modification process;GO:0006796//phosphate-containing compound metabolic process;GO:0009755//hormone-mediated signaling pathway;GO:0035556//intracellular signal transduction
Csa1G025000	6.12	6.26	7.59	7.15	7.15	7.95	7.43	9.59	8.94	8.32	12.63	8.76	130	121	155	153	138	159	141	187	201	202	277	283	Csa1M025000	PREDICTED: golgin candidate 2 [Cucumis sativus]	-	-	GO:0016020//membrane	-	-
Csa1G025010	1.03	1.6	2.36	2.85	9.58	9.33	7.82	5.12	3.46	2.94	12.85	4.49	5	7	11	14	42	43	34	23	18	16	65	33	Csa1M025010	PREDICTED: ras-related protein RABA6a-like [Cucumis sativus]	-	-	GO:0016020//membrane;GO:0044464	GO:0017111//nucleoside-triphosphatase activity;GO:0032550	GO:0015031//protein transport;GO:0016482//cytoplasmic transport;GO:0035556//intracellular signal transduction;GO:0045491//xylan metabolic process
Csa1G025020	153.51	144.92	139.51	116	281.17	219.72	287.33	183.59	171.35	147.57	136.14	168.35	1175	1003	1025	896	1948	1590	1966	1295	1396	1278	1081	1954	Csa1M025020	PREDICTED: probable calcium-binding protein CML27 [Cucumis sativus]	Environmental adaptation	ko04626//Plant-pathogen interaction	-	GO:0046872//metal ion binding	-
Csa1G025030	2.51	1.98	2.96	2.5	0.72	0.7	1.96	2.26	2.22	2.73	1.43	2.52	46	33	52	46	12	12	32	38	43	57	27	70	Csa1M025030	PREDICTED: pentatricopeptide repeat-containing protein At3g18020 [Cucumis sativus]	-	-	-	GO:0046872//metal ion binding	-
Csa1G025040	17.32	12.35	23.8	25.75	15.39	33.07	5.34	13.9	13.1	14.41	10.17	10.84	138	89	182	207	111	249	38	102	111	130	84	131	Csa1M025040	PREDICTED: WUSCHEL-related homeobox 1 [Cucumis sativus]	-	-	-	GO:0003676//nucleic acid binding	-
Csa1G025050	5.44	3.13	4.59	4.02	6.2	5.26	3.66	4.35	5.03	3.39	4.45	6.77	90	47	73	67	93	82	54	66	88	64	76	170	Csa1M025050	PREDICTED: phosphomethylethanolamine N-methyltransferase [Cucumis sativus]	Lipid metabolism	ko00564//Glycerophospholipid metabolism	-	GO:0008170//N-methyltransferase activity	GO:0046165
Csa1G025070	2.71	2.57	9.58	9.92	18.98	8.84	50.63	25.24	18.1	4.92	45.55	12.36	52	45	177	192	331	160	869	445	368	108	904	361	Csa1M025070	probable auxin efflux carrier component 1c [Cucumis sativus]	-	-	GO:0005618//cell wall;GO:0005911//cell-cell junction;GO:0031224//intrinsic component of membrane;GO:0044424	GO:0016859//cis-trans isomerase activity	GO:0009117//nucleotide metabolic process;GO:0009606//tropism;GO:0009639//response to red or far red light;GO:0009755//hormone-mediated signaling pathway;GO:0009793//embryo development ending in seed dormancy;GO:0009799//specification of symmetry;GO:0009933//meristem structural organization;GO:0009943//adaxial/abaxial axis specification;GO:0009965//leaf morphogenesis;GO:0010087//phloem or xylem hi…
Csa1G025080	16.68	8.88	25.93	32.77	82.77	60.5	92.26	60.69	59.81	36.03	70.2	51.37	106	51	158	210	475	364	524	356	405	258	464	495	-	-	-	-	-	-	-
Csa1G025090	5.61	5.33	6.83	7.03	5.83	5.82	6.14	5.49	6.62	7.38	4.87	8.18	88	76	103	111	83	86	86	79	110	132	79	195	-	-	-	-	-	-	-
Csa1G025100	38.18	40.48	31.2	20.11	7.37	10.72	18.41	22.56	16.35	33.62	13.85	23.58	662	638	520	351	116	175	285	359	300	665	248	621	Csa1M025100	PREDICTED: outer envelope protein 64, chloroplastic [Cucumis sativus]	-	-	GO:0031355	GO:0016811//hydrolase activity, acting on carbon-nitrogen (but not peptide) bonds, in linear amides;GO:0016879//ligase activity, forming carbon-nitrogen bonds	GO:0008104//protein localization;GO:0009117//nucleotide metabolic process;GO:0051234//establishment of localization
Csa1G025110	14.32	12.78	12.96	8.88	8.41	5.94	9.5	7.46	9.62	10.73	5.19	7.54	184	149	160	115	98	72	109	88	131	157	69	147	Csa1M025110	PREDICTED: prostaglandin E synthase 2-like [Cucumis sativus]	-	-	-	GO:0015036//disulfide oxidoreductase activity	GO:0019725//cellular homeostasis;GO:0044710
Csa1G025120	37.93	33.44	32.95	28.5	21.16	19.21	24.55	30.78	34.04	39.7	18.91	35.24	526	421	439	398	266	251	304	392	500	627	271	742	Csa1M025120	PREDICTED: zinc finger protein VAR3, chloroplastic [Cucumis sativus]	-	-	-	GO:0046914//transition metal ion binding	-
Csa1G025130	68.24	48.18	75.06	76.76	99.09	105.75	75.43	86.19	69.71	64.7	90.48	66.92	725	464	766	822	954	1060	716	842	786	781	995	1079	Csa1M025130	PREDICTED: aldose 1-epimerase [Cucumis sativus]	Global and overview maps;Carbohydrate metabolism	ko01110//Biosynthesis of secondary metabolites;ko00010//Glycolysis / Gluconeogenesis	GO:0005576//extracellular region;GO:0044444//cytoplasmic part	GO:0005488//binding;GO:0016857//racemase and epimerase activity, acting on carbohydrates and derivatives	GO:0019321//pentose metabolic process
Csa1G025140	14.86	19.78	21.87	22.48	32.79	31.65	20.07	25.39	30.31	26.91	28.73	33.89	853.92	1028	1199	1291.94	1711.95	1704.95	1028.61	1332.7	1834.87	1769	1703.18	2934.82	Csa1M025140	PREDICTED: DEAD-box ATP-dependent RNA helicase 42 [Cucumis sativus]	Transcription	ko03040//Spliceosome	-	GO:0017111//nucleoside-triphosphatase activity;GO:0032550;GO:0017111//nucleoside-triphosphatase activity;GO:0032550;GO:0017111//nucleoside-triphosphatase activity;GO:0032550;GO:0017111//nucleoside-triphosphatase activity;GO:0032550	-
Csa1G025150	0.24	0	0	0.12	0.14	0.13	0.44	0.42	0.12	0	0.54	0.17	2.08	0	0	1.06	1.05	1.05	3.39	3.3	1.13	0	4.82	2.18	Csa1M025150	PREDICTED: 60S ribosomal protein L19-3-like [Cucumis sativus]	Translation	ko03010//Ribosome	GO:0015934//large ribosomal subunit;GO:0016020//membrane	GO:0005198//structural molecule activity	GO:0006221//pyrimidine nucleotide biosynthetic process;GO:0009451//RNA modification;GO:0016458//gene silencing;GO:0022613//ribonucleoprotein complex biogenesis;GO:0034968//histone lysine methylation
Csa1G025160	4.7	6	6.45	6.74	4.47	7.42	6.1	12.75	9.68	8.19	13.32	13.21	197	229	260	284	170	292	228	489	428	393	575	841	Csa1M025160	Ketose-bisphosphate aldolase class-II family protein isoform 1 [Theobroma cacao]	Global and overview maps;Metabolism of terpenoids and polyketides	ko01110//Biosynthesis of secondary metabolites;ko00903//Limonene and pinene degradation	-	GO:0000166//nucleotide binding;GO:0016616//oxidoreductase activity, acting on the CH-OH group of donors, NAD or NADP as acceptor;GO:0016830//carbon-carbon lyase activity;GO:0046914//transition metal ion binding;GO:0048037//cofactor binding	GO:0006739//NADP metabolic process;GO:0009081//branched-chain amino acid metabolic process
Csa1G025170	11.67	16.57	14.76	12.06	12.75	15.97	10.46	14.91	11.48	16.14	12.98	13.67	250	323	304	260	248	322	200	293	260	395	287	445	Csa1M025170	PREDICTED: GTP-binding protein 8 isoform X2 [Jatropha curcas]	-	-	-	GO:0003824//catalytic activity;GO:0032550	GO:0006089//lactate metabolic process;GO:0090529
Csa1G025180	2.73	2.13	2.43	1.16	2.57	5.81	2.62	2.13	5.18	2.04	4.16	2.82	7	5	6	3	6	14	6	5	14	6	11	11	-	-	-	-	-	-	-
Csa1G025190	4.6	4.15	5.49	6.06	4.13	11.53	2.94	12.3	3.88	3.13	5.67	5.21	21	17	24	28	17	50	12	52	19	16	27	36	-	-	-	-	-	-	-
Csa1G025200	38.81	33.91	34.6	39.48	17.09	17.78	12.71	16.43	16.78	17.86	13.43	12.4	256	202	219	263	102	111	75	100	118	133	92	124	Csa1M025200	protein DEFECTIVE ACCUMULATION OF CYTOCHROME B6/F COMPLEX [Arabidopsis thaliana]	-	-	GO:0044434	-	GO:0005982//starch metabolic process;GO:0005984//disaccharide metabolic process;GO:0006739//NADP metabolic process;GO:0009658//chloroplast organization;GO:0009668;GO:0009893//positive regulation of metabolic process;GO:0016070//RNA metabolic process;GO:0017004//cytochrome complex assembly
Csa1G025220	1.34	3.96	2.32	1.1	4.69	3.28	2.24	3.6	3.11	0.6	2.35	1.76	6	16	10	5	19	14	9	15	15	3	11	12	-	-	-	-	-	-	-
Csa1G025230	0	0	0	0	0	0	0	0	0	0	0	0	0	0	0	0	0	0	0	0	0	0	0	0	-	-	-	-	-	-	-
Csa1G025240	2.66	1.15	3.24	3.22	9.98	9.38	11.75	11.87	5	2.62	8.41	3.71	18	7	21	22	61	60	71	74	36	20	59	38	-	-	-	-	-	-	-
Csa1G025250	13.81	16.23	16.59	13.04	6.65	8.66	8.07	17.66	14.65	17.33	14.05	20.52	579	620	669	550	253	341	302	678	648	832	607	1308	Csa1M025250	PREDICTED: phragmoplast orienting kinesin 2 [Cucumis sativus]	-	-	GO:0005875//microtubule associated complex	GO:0003774//motor activity;GO:0015631//tubulin binding;GO:0032550	GO:0007017//microtubule-based process
Csa1G025260	22.16	24.67	17.93	22.34	25.31	23.55	13.64	19.52	24.25	24.25	17.99	16.44	98	98	76	100	101	99	54	80	115	120	83	110	Csa1M025260	PREDICTED: protein disulfide-isomerase LQY1 [Prunus mume]	-	-	-	GO:0005515//protein binding	-
Csa1G025270	34.89	33.02	27.35	27.57	24.68	30.23	27.93	34.49	28.79	33.55	26.82	29.2	645	555	486	513	414	526	461	585	563	708	512	820	Csa1M025270	PREDICTED: zinc finger CCHC domain-containing protein 7 isoform X2 [Cucumis sativus]	-	-	-	GO:0046914//transition metal ion binding;GO:0097159//organic cyclic compound binding	-
Csa1G025770	10.96	11.17	11.98	8.79	7.99	8.09	12.37	14.35	12.6	14.01	14.91	13.11	275	255	289	222	182	191	277	330	334	402	386	500	Csa1M025770	PREDICTED: serine/threonine-protein kinase TOUSLED isoform X2 [Cucumis sativus]	-	-	GO:0008278//cohesin complex;GO:0009536//plastid	GO:0004672//protein kinase activity;GO:0005515//protein binding;GO:0032550	GO:0006259//DNA metabolic process;GO:0006464//cellular protein modification process;GO:0006796//phosphate-containing compound metabolic process;GO:0007062//sister chromatid cohesion
Csa1G025780	208.59	177.85	199.88	203.63	141.13	158.57	156.66	212.08	173.21	202.37	176.75	229.9	4216	3266	3880	4135	2565	2975	2825	3920	3686	4661	3679	7041	Csa1M025780	PREDICTED: lysosomal beta glucosidase-like [Cucumis sativus]	-	-	-	GO:0015926//glucosidase activity;GO:0015926//glucosidase activity;GO:0015926//glucosidase activity	GO:0044238;GO:0044238;GO:0044238
Csa1G025790	56.25	59.72	59.77	55.58	29.71	39.73	29.47	58.09	48.65	67.6	44.48	50.03	810	781	827	806	388	539	379	768	742	1109	662	1094	Csa1M025790	PREDICTED: protein STRICTOSIDINE SYNTHASE-LIKE 3 [Cucumis sativus]	-	-	GO:0031090//organelle membrane;GO:0043231//intracellular membrane-bounded organelle	GO:0016843	GO:0008152//metabolic process
Csa1G025800	0	0	0	0	0	0	0	0	0	0	0	0	0	0	0	0	0	0	0	0	0	0	0	0	-	-	-	-	-	-	-
Csa1G025810	0	0	0	0	0	0	0	0	0	0	0	0	0	0	0	0	0	0	0	0	0	0	0	0	-	-	-	-	-	-	-
Csa1G025820	0	0	0	0	0	0	0	0	0	0	0	0	0	0	0	0	0	0	0	0	0	0	0	0	-	-	-	-	-	-	-
Csa1G025830	26.11	26.9	27.86	25.05	21.21	16.22	27.43	19.35	26.71	28.19	20.37	21.82	357	334	366	345	263	209	335	243	387	439	288	453	-	-	-	-	-	-	-
Csa1G025840	0.66	0.67	0.68	0.91	0.43	0.42	0.59	0.76	0.5	0.61	0.76	0.8	15	14	15	21	9	9	12	16	12	16	18	28	-	-	-	-	-	-	-
Csa1G025850	5.26	3.35	5.58	6.32	12.84	7.71	21.39	10.44	15.05	11.13	20.02	14.39	52	30	53	63	115	72	189	95	158	125	205	216	-	-	-	-	-	-	-
Csa1G025860	246.14	193.59	229.37	245.58	304.35	330.03	155.65	182.04	153.94	174.88	163.35	166.04	1143	808	1021	1154	1276	1456	647	783	766	910	791	1167	-	-	-	-	-	-	-
Csa1G025870	23.84	20.97	23.51	28.72	22.47	24.55	17.39	20.46	22.46	22.6	21.44	25.63	247	197	234	300	211	240	161	195	247	266	230	403	-	-	-	-	-	-	-
Csa1G025880	7.8	11.89	7.96	9.49	15.09	14.75	10.9	11.09	13.71	9.66	10.94	14.48	48	66	47	59	84	86	60	63	90	67	70	135	-	-	-	-	-	-	-
Csa1G025890	42.45	34.18	43.78	43.65	39.83	38.7	34.15	35	37.5	37.01	36.37	33.56	678	496	672	702	577	582	487	513	634	674	600	814	-	-	-	-	-	-	-
Csa1G025900	14.93	19.79	18.71	20.68	23.04	25.14	34.32	29.41	36.15	26.43	45.9	32.81	225	271	271	314	315	357	462	407	577	454	715	751	-	-	-	-	-	-	-
Csa1G025910	2.27	0.99	2.36	3.61	1.5	8.22	1.02	0.5	1.29	0.79	1.32	1.19	5	2	5	8	3	17	2	1	3	2	3	4	-	-	-	-	-	-	-
Csa1G025920	100.29	95.29	99.53	105.87	36.23	57.28	31.9	101.93	66.99	90.54	42.88	65.72	1112	958	1060	1183	364	599	316	1039	788	1141	492	1106	-	-	-	-	-	-	-
Csa1G025930	0	0	0.44	0.42	0	0	0	0	1.19	0.36	0.41	0.55	0	0	1	1	0	0	0	0	3	1	1	2	-	-	-	-	-	-	-
Csa1G025940	5.13	5.02	5.55	6.54	4.51	4.13	6.33	6.5	6.22	4.18	8.99	3.28	99	88	103	127	79	75	109	115	127	92	179	96	-	-	-	-	-	-	-
Csa1G025950	80.36	72.89	76.87	73.28	69.4	97.47	54.07	56.24	58.24	77.32	48.79	63.42	925	761	850	850	724	1058	556	595	711	1012	581	1108	-	-	-	-	-	-	-
Csa1G025960	6.15	6.64	8.21	7.89	8.56	7.93	14.32	17.26	16.43	10.9	14.98	13.42	103	101	132	133	130	125	214	265	291	208	259	341	-	-	-	-	-	-	-
Csa1G025970	0.22	0.1	0	0.04	0.44	0.14	0.25	0.49	0.17	0.23	0.43	0.44	5	2	0	1	9	3	5	10	4	6	10	15	-	-	-	-	-	-	-
Csa1G025980	179.19	152.68	164.74	178.67	133.19	148.44	138.09	149.26	124.87	147.54	120.24	137.18	2694	2085	2380	2705	1816	2102	1854	2060	1988	2528	1868	3132	-	-	-	-	-	-	-
Csa1G025990	46.13	45.16	47.94	50.39	59.05	56.43	56.01	54.78	48.52	49.85	55.84	52.12	629	559	628	692	730	725	682	686	701	774	787	1079	-	-	-	-	-	-	-
Csa1G026000	1.95	0.5	2.03	2.08	4.48	3.17	2.52	1.95	2.67	2.79	1.88	2.37	13	3	13	14	27	20	15	12	19	21	13	24	-	-	-	-	-	-	-
Csa1G027500	3.62	4.37	3.62	3.74	4.19	3.55	4.94	5.08	5.99	5.16	5.96	7.23	102	112	98	106	107	94	124	131	178	166	173	309	-	-	-	-	-	-	-
Csa1G027510	5.12	6.03	2.53	5.32	5.39	6.51	8.13	6.68	7.02	7.02	5.67	8.92	19	20	9	20	18	23	27	23	28	29	22	50	-	-	-	-	-	-	-
Csa1G027520	4.18	5.45	7.2	5.22	11.27	10.16	6.5	10.62	11.06	8.41	14.68	9.24	23	27	38	29	56	53	32	54	65	52	84	77	-	-	-	-	-	-	-
Csa1G028020	3.33	4.63	3.25	4.26	1.78	2.16	7.58	10.16	8.4	6.82	12.66	8.85	31	39	29	40	15	19	63	87	83	72	122	125	-	-	-	-	-	-	-
Csa1G028030	0	0	0	0	0	0	0	0	0	0	0	0	0	0	0	0	0	0	0	0	0	0	0	0	-	-	-	-	-	-	-
Csa1G028040	1.94	2.65	3.46	3.52	0.51	0.61	5.76	8.57	9.04	6.06	11.26	7.31	17	21	29	31	4	5	45	69	84	60	102	97	-	-	-	-	-	-	-
Csa1G028050	0.45	0	0.47	0.45	0	0	0.5	0	0	0.78	0	1.18	1	0	1	1	0	0	1	0	0	2	0	4	-	-	-	-	-	-	-
Csa1G028060	0.36	0.41	0.38	0.36	0.81	1.51	0.4	0.39	0.67	0.66	1.38	1.2	1	1	1	1	2	4	1	1	2	2	4	5	-	-	-	-	-	-	-
Csa1G028070	9.01	11.65	10.76	10.7	6.64	5.95	13.77	18.76	18.8	14.03	20.97	18.55	148	174	170	177	99	92	202	283	327	263	356	463	-	-	-	-	-	-	-
Csa1G029570	0.42	0.47	0.44	0.21	4.23	1.34	0.47	1.15	0.99	0.19	2.24	0.84	2	2	2	1	18	6	2	5	5	1	11	6	-	-	-	-	-	-	-
Csa1G029580	22.85	31.34	28.73	29.01	31.26	27.9	33.58	42.41	42.92	40.24	44.8	46.31	987	1233	1193	1260	1226	1132	1294	1677	1956	1990	1994	3040	-	-	-	-	-	-	-
Csa1G029590	0	0	0	0	0	0	0	0	0	0	0	0	0	0	0	0	0	0	0	0	0	0	0	0	-	-	-	-	-	-	-
Csa1G029600	112.02	130.83	121.61	117.81	132.18	114.52	177.04	156.27	156.89	154.85	157.91	166.6	2680	2848	2797	2836	2870	2577	3781	3427	3967	4234	3898	6056	-	-	-	-	-	-	-
Csa1G029610	0	0.39	0.74	0.52	2.15	1.67	0.59	0.76	1.49	0.31	0.34	0.12	0	2	4	3	11	9	3	4	9	2	2	1	-	-	-	-	-	-	-
Csa1G029620	5.57	6.33	9.27	9.75	30.59	19.63	29.11	16.18	20.49	11.05	23.87	15	92	95	147	162	458	305	429	245	358	208	407	376	-	-	-	-	-	-	-
Csa1G030620	27.29	31.27	27.89	28.83	29.25	24.47	35.28	31.28	32.02	35.92	31.56	34.84	506	527	497	538	492	427	584	532	628	760	604	981	-	-	-	-	-	-	-
Csa1G030630	5.83	6.57	6.81	6.36	7.86	9.76	5.61	7.22	8.34	7.21	6.08	7.54	50	51	56	55	61	79	43	57	76	70	54	98	-	-	-	-	-	-	-
Csa1G030640	47.74	33.74	39.99	36.19	31.72	44.44	25.89	29.61	23.06	32.94	21.14	26.41	177	112	142	136	106	157	86	102	92	136	82	148	-	-	-	-	-	-	-
Csa1G030650	0	0	0	0	0	0	0	0	0	0	0	0	0	0	0	0	0	0	0	0	0	0	0	0	-	-	-	-	-	-	-
Csa1G030660	0	0	0	0.5	0.55	1.6	1.12	0.55	0.95	0	0	0.99	0	0	0	1	1	3	2	1	2	0	0	3	-	-	-	-	-	-	-
Csa1G030670	3.42	3.38	5.01	4.08	4.44	3.62	5.69	5.24	5.94	4.78	6.94	5.83	39	35	55	47	46	39	58	55	72	62	82	101	-	-	-	-	-	-	-
Csa1G030680	3.08	3.02	3.11	3.01	0.64	0.51	4.05	4.25	4.19	4.77	6.35	6.31	64	57	62	63	12	10	75	81	92	113	136	199	-	-	-	-	-	-	-
Csa1G030690	11.13	12.6	8.73	4.8	0	0.14	19.2	19.62	17.23	18.52	24.37	21.34	85	87	64	37	0	1	131	138	140	160	193	247	-	-	-	-	-	-	-
Csa1G031190	13.27	17.75	17.53	16.29	13.03	14.08	17.55	21.99	28.63	18.89	26.73	22.43	182	221	231	225	162	182	215	277	416	295	379	467	-	-	-	-	-	-	-
Csa1G031200	10.5	12.02	10.28	11.05	7.07	9.95	8.09	14.41	13.12	15.64	9.02	15.98	221	230	208	234	135	197	152	278	292	376	196	511	-	-	-	-	-	-	-
Csa1G031210	5.17	5.87	5.97	6.36	6.02	5.76	4.22	7.72	9.96	6.92	8.21	8.29	37	38	41	46	39	39	27	51	76	56	61	90	-	-	-	-	-	-	-
Csa1G031710	3.41	4.35	4.77	2.32	0.82	1.13	3.45	4.86	4.71	6.19	6.37	7.37	32	37	43	22	7	10	29	42	47	66	62	105	-	-	-	-	-	-	-
Csa1G031720	0	0	0	0.06	0	0	0	0	0	0	0.12	0.04	0	0	0	1	0	0	0	0	0	0	2	1	-	-	-	-	-	-	-
Csa1G031730	19.88	15.02	21.69	23.25	34.08	37.02	38.55	36.77	31.4	27.07	51.82	38.74	318	218	337	371	464	525	550	539	529	493	858	938	-	-	-	-	-	-	-
Csa1G031740	71.57	78.76	64.09	72.38	32.48	35.92	24.04	29.14	20.19	44.13	22.36	26.12	960	959	826	978	395	454	288	359	287	674	310	532	-	-	-	-	-	-	-
Csa1G031750	8.45	10.74	12.45	10.38	9.69	10.41	11.43	18.31	18.69	17.88	9.21	20.31	215	250	290	252	196	224	269	439	515.67	546	262	806	-	-	-	-	-	-	-
Csa1G031760	0	0	0.43	0.41	0	0	0.46	0.91	2.09	0.36	0.8	1.36	0	0	1	1	0	0	1	2	5.33	1	2	5	-	-	-	-	-	-	-
Csa1G031770	56.43	50.61	56.77	67.58	32.89	38.25	62.53	60.52	66.31	67.14	72.42	60.6	687	559	664	829	363	439	680	677	856	930	912	1120	-	-	-	-	-	-	-
Csa1G031780	9.08	7.36	16.79	24.35	55.13	58.07	19.61	23.19	23.57	7.35	46.88	8.35	71	52	126	192	390	429	137	167	196	65	380	99	-	-	-	-	-	-	-
Csa1G031790	3.98	3.02	4.33	4.56	8.68	10.69	8.51	11.25	12	6.46	14.36	7.52	45	31	47	52	89	114	86	117	144	83	168	129	-	-	-	-	-	-	-
Csa1G031800	2.11	0.78	0.98	1.16	1.82	0.99	0.52	1.01	1.31	1.05	0.22	0.31	9	3	4	5	7	4	2	4	6	5	1	2	-	-	-	-	-	-	-
Csa1G031810	130.48	135.84	123.97	106.45	113.47	108.47	160.99	119.67	122.18	156.84	97.87	134.34	1268	1196	1157	1043	999	995	1398	1070	1261	1730	985	1981	-	-	-	-	-	-	-
Csa1G031820	53.94	60.21	55.68	50.95	58.86	66.13	52.83	67.01	66.14	68.17	56.54	73.2	852	867	849	810	846	987	748	977	1112	1235	922	1760	-	-	-	-	-	-	-
Csa1G031830	76.09	76.87	84.51	86.75	56.5	66.29	40.67	80.5	79.09	100.99	43.79	77.66	951	926	1030	1123	731	896	490	945	1112	1475	580	1500	-	-	-	-	-	-	-
Csa1G031840	15.83	16.37	17.43	17.45	11.72	14.2	14.69	12.14	15.27	16.79	14.52	14.58	106	99	112	118	71	90	88	75	109	127	101	148	-	-	-	-	-	-	-
Csa1G031850	0	0	0.17	0	0.18	0.34	0	0	0.31	0.14	0	0.11	0	0	1	0	1	2	0	0	2	1	0	1	-	-	-	-	-	-	-
Csa1G031860	1009.62	714.91	844.11	857.39	779.3	1048.32	514.29	594.23	532.79	726.38	407.87	593.59	4888	3114	3917	4200	3405	4818	2227	2664	2762	3943	2058	4351	-	-	-	-	-	-	-
Csa1G031870	120.96	108.42	128.46	138.93	276.26	298.75	147.24	165.79	168.87	144.82	148.36	166.22	418	335	425	487	860	985	456	533	629	556	537	868	-	-	-	-	-	-	-
Csa1G031880	1	0.63	1.48	1.77	2.35	3.78	5.34	3.25	3.36	2.62	4.89	1.83	14	8	20	25	30	50	67	42	50	42	71	39	-	-	-	-	-	-	-
Csa1G031890	2.19	2.05	2.95	3.59	3.71	3.36	5.54	4.91	6.37	1.81	10.66	3.66	54	46	70	89	83	78	122	111	166	51	271	137	-	-	-	-	-	-	-
Csa1G031900	88.79	131.18	107.27	111.74	100.51	84.38	162.55	180.26	211.15	186.09	181.76	221.51	3062	4120	3557	3876	3147	2735	5003	5694	7688	7345	6462	11610	-	-	-	-	-	-	-
Csa1G031910	0	0	0	0	0	0	0.24	0	0	0.09	0	0.07	0	0	0	0	0	0	2	0	0	1	0	1	-	-	-	-	-	-	-
Csa1G032410	9.24	7.69	13.24	12.37	17.25	15.82	11.83	12.06	10.25	6.34	22.17	7.62	48	36	66	65	81	78	55	58	57	37	120	60	-	-	-	-	-	-	-
Csa1G032420	8.4	7.06	8.57	8.17	7.89	9.17	6.52	12.4	12.16	9.5	10.94	9.97	101	77	99	99	86	104	70	137	155	130	136	182	-	-	-	-	-	-	-
Csa1G032430	73.44	61.69	62.05	67.41	43.2	49.09	25.25	32.01	30.42	44.37	21.71	29.78	801	610	650	741	427	505	246	321	352	550	245	493	-	-	-	-	-	-	-
Csa1G032440	6.4	9.77	8.87	9.32	6.06	4.03	10.05	8.76	10.5	7.46	10.66	6.89	142	197	189	208	122	84	199	178	246	189	244	232	-	-	-	-	-	-	-
Csa1G032450	4.65	5.53	6.07	4.61	9.45	4.83	8.36	9.81	13.22	9.54	5.55	9.12	51	55	64	51	94	50	82	99	154	119	63	152	-	-	-	-	-	-	-
Csa1G032460	0	0	0	0	0	0	0	0	0	0	0	0	0	0	0	0	0	0	0	0	0	0	0	0	-	-	-	-	-	-	-
Csa1G032470	61.69	45.7	58.62	58.62	49.68	71.55	28.09	32.48	34.59	40.06	24.89	28.39	420	281	383	403	306	461	171	204	251	308	176	293	-	-	-	-	-	-	-
Csa1G032480	43.67	31.57	40.24	36.11	26.09	29.13	19.19	25.57	23.85	28.1	20.35	23.86	285	186	252	238	154	180	112	154	166	207	138	236	-	-	-	-	-	-	-
Csa1G032490	23.48	23.28	24.97	24.48	21.38	22.66	27.75	24.8	23.83	28.05	26.68	28.32	362	326	370	380	299	329	382	351	389	493	425	663	-	-	-	-	-	-	-
Csa1G032990	3.08	0.7	7.76	18.61	11.73	15.83	4.78	11.03	6.68	4.6	10.95	13.54	5	1	12	31	17	25	7	17	12	8	19	33	-	-	-	-	-	-	-
Csa1G033000	5.77	9.81	10.7	11.56	25.64	21.41	18.72	15.4	14.92	10.33	17.34	15.03	41	63	73	83	165	144	119	101	113	83	128	162	-	-	-	-	-	-	-
Csa1G033010	21.27	20.99	20.29	26.44	29.17	28.19	12.8	17.9	15.82	14.39	13.63	16.09	117	104	107	147	145	147	63	91	93	89	78	134	-	-	-	-	-	-	-
Csa1G033020	2.47	3.5	3.98	3.11	4.23	6.38	2.51	5.33	5.24	3.61	4.09	5.19	11	14	17	14	17	27	10	22	25	18	19	35	-	-	-	-	-	-	-
Csa1G033030	43.84	46.39	51.78	54.1	171.21	89.33	78.53	61.82	79.95	72.48	70.58	105.99	351	336	398	437	1241	676	562	456	681	657	586	1287	-	-	-	-	-	-	-
Csa1G033040	0	0	0.14	0	0.43	0	0	0	0.12	0	0.13	0	0	0	1	0	3	0	0	0	1	0	1	0	-	-	-	-	-	-	-
Csa1G033050	4.73	3.79	6.46	7.59	4.69	3.44	5.47	4.59	2.6	3.62	2.67	5.06	29	21	38	47	26	20	30	26	17	25	17	47	-	-	-	-	-	-	-
Csa1G033070	0.63	0	1.99	0	0	2.6	0	0	0	0.59	1.18	0	1	0	3	0	0	4	0	0	0	1	2	0	-	-	-	-	-	-	-
Csa1G033080	3.23	3.76	3.94	5.12	2.81	4.61	2.36	3.45	3.46	4.19	3.91	2.17	52	55	61	83	41	70	34	51	59	77	65	53	-	-	-	-	-	-	-
Csa1G033090	19.28	18.38	17.75	16.71	21.35	17.63	18.35	15.1	12.53	14.46	12.12	12.36	260	225	230	227	261	224	221	187	179	222	169	253	-	-	-	-	-	-	-
Csa1G033100	0.29	0.58	0.8	0.82	0.13	0.12	0.53	0.77	0.56	0.98	0.91	0.62	5	9	13	14	2	2	8	12	10	19	16	16	-	-	-	-	-	-	-
Csa1G033110	0	0.4	0	0.35	1.17	0.37	0.78	0.38	0.97	0.32	0.67	0.7	0	1	0	1	3	1	2	1	3	1	2	3	-	-	-	-	-	-	-
Csa1G033120	6.55	3.96	5.81	8.03	11.51	10.26	6.29	9.28	6.43	4.83	4.92	7.02	44.45	24.26	37.87	55.04	70.71	65.88	38.19	58.09	46.53	37.01	34.68	72.26	-	-	-	-	-	-	-
Csa1G033130	0.17	0.56	0.35	0.67	0.56	0.35	0.75	0.91	0.79	0.6	0.97	0.67	1	3	2	4	3	2	4	5	5	4	6	6	-	-	-	-	-	-	-
Csa1G033140	1.49	3.06	2.13	1.54	1.94	4.46	2.75	2.51	2.7	2.89	2.44	4.39	9.55	17.74	13.13	9.96	11.29	27.12	15.81	14.91	18.47	20.99	16.32	42.74	-	-	-	-	-	-	-
Csa1G033150	0	0	0	0	0	0	0	0	0	0	0	0	0	0	0	0	0	0	0	0	0	0	0	0	-	-	-	-	-	-	-
Csa1G033160	0.16	0.35	0	0.47	0.7	1.5	1.06	1.19	0.15	0.7	0.76	0.52	1	2	0	3	4	9	6	7	1	5	5	5	-	-	-	-	-	-	-
Csa1G033170	0	0	0	0	0	0	0	0	0	0	0	0	0	0	0	0	0	0	0	0	0	0	0	0	-	-	-	-	-	-	-
Csa1G033180	1.27	1.25	1.47	0.9	0.5	0.44	0.61	1.29	0.95	0.68	0.84	1.23	28	25	31	20	10	9	12	26	22	17	19	41	-	-	-	-	-	-	-
Csa1G033190	18.11	15.29	19.2	22.6	19.53	16.1	25.12	21.58	20.78	20.58	21.85	20.64	222	170	226	279	217	186	275	243	270	287	277	384	-	-	-	-	-	-	-
Csa1G033200	11.33	10.17	13.88	16.11	23.56	27.77	7.45	16.34	12.52	9.54	12.33	8.88	85	69	100	122	160	197	50	113	100	81	96	101	-	-	-	-	-	-	-
Csa1G033210	5.45	5.06	5.29	4.69	4.39	4.81	4.8	5.07	5.5	6.5	5.22	5.85	89	75	83	77	65	74	70	76	95	121	88	145	-	-	-	-	-	-	-
Csa1G033220	0.89	1.5	1.86	0.87	1.48	1.84	3.94	0.94	1.22	2.03	2.51	2.06	2	3	4	2	3	4	8	2	3	5	6	7	-	-	-	-	-	-	-
Csa1G033230	22.85	25.97	24.89	31.28	55.07	58.31	39.21	43.35	48.54	36.51	43.76	40.5	261	269	273	360	570	628	400	455	588	474	517	702	-	-	-	-	-	-	-
Csa1G033240	12.4	14.74	45.21	26.85	158.47	118.43	101.53	58.44	38.6	7.39	57.63	8.93	35	37	122	77	402	320	257	154	118	23	171	38	-	-	-	-	-	-	-
Csa1G033250	15.08	23.22	25.36	23.85	44.36	48.03	52.31	50.81	38.37	22.37	50.34	20.88	216	302	349	344	576	648	669	668	582	365	745	454	-	-	-	-	-	-	-
Csa1G033260	0.64	0.14	0.4	0	0.84	0.54	0.43	0.14	0.36	0	0.25	0.34	5	1	3	0	6	4	3	1	3	0	2	4	-	-	-	-	-	-	-
Csa1G033270	0	0	0.44	0	0	0.45	0	0	0.8	0	0.41	0	0	0	1	0	0	1	0	0	2	0	1	0	-	-	-	-	-	-	-
Csa1G033280	8.49	5.46	8.14	7.89	16.89	14.15	6.64	7.9	5.4	5.42	7.67	6.05	50	29	46	47	90	79	35	43	34	36	47	54	-	-	-	-	-	-	-
Csa1G033290	2.09	1.61	1.47	2.71	0.78	0.71	1.54	1.46	1.88	3.94	4.55	4.19	3	2	2	4	1	1	2	2	3	6	7	9	-	-	-	-	-	-	-
Csa1G033300	5.25	8.46	9.27	7.17	13.8	10.23	7.81	11.08	10.86	11.63	9.11	9.69	49	72	84	68	118	91	65	95	108	123	89	138	-	-	-	-	-	-	-
Csa1G033310	1.52	1.11	2.1	2.61	22.08	19.05	11.87	15.7	20.83	14.15	40.29	26.89	15	10	20	26	198	178	105	143	219	159	413	404	-	-	-	-	-	-	-
Csa1G033320	0	0	0	0	0	0	0	0	0	0	0	0	0	0	0	0	0	0	0	0	0	0	0	0	-	-	-	-	-	-	-
Csa1G038320	16.16	21.61	12.17	12.63	60.52	66.37	20.89	21.89	62.82	37.35	42.13	40.78	188	228	136	148	638	728	217	234	775	494	507	720	-	-	-	-	-	-	-
Csa1G038330	16.37	13.94	17.55	17.67	18.75	20.66	24.01	18.96	21.32	15.73	24.21	15.59	135	104	139	147	140	161	177	144	187	147	207	195	-	-	-	-	-	-	-
Csa1G038340	1.71	0.94	1.68	1.6	3.14	3.62	3.4	3.09	6.79	4.84	6.23	5.12	18	9	17	17	30	36	32	30	76	58	68	82	-	-	-	-	-	-	-
Csa1G038350	30.9	20.41	23.12	26.91	24.21	28.73	23.65	26.52	19.11	21.13	23.66	22.22	616	370	443	540	438	539	421	485	403	481	487	673	-	-	-	-	-	-	-
Csa1G038360	385.55	326.46	325.52	370.28	173.57	200.28	147.79	151.82	176.54	177.01	175.06	127.74	4497	3448	3650	4349	1827	2186	1558	1642	2194	2361	2149	2301	-	-	-	-	-	-	-
Csa1G038370	2.93	2.13	2.59	2.29	0.96	1.72	1.33	2.65	2.94	2.51	1.27	2.87	47	31	40	37	14	26	19	39	50	46	21	70	-	-	-	-	-	-	-
Csa1G038380	5.24	6.93	6.75	7.17	7.27	6.46	11.77	13.81	12.52	9.89	10.62	12.61	156	188	193.35	215	196.62	181	313	377	394	337	326.34	570.89	-	-	-	-	-	-	-
Csa1G038390	14.23	14.34	12.74	11.35	16.32	15.84	15.58	16.92	16.89	14.99	21.47	16.32	138	126	118.65	111	143.38	145	135	151	174	165	215.66	240.11	-	-	-	-	-	-	-
Csa1G038890	9.06	6.25	12.15	12.35	13.63	20.38	10.64	28.9	10.97	9.79	14.09	11.64	80	50	103	110	109	170	84	235	103	98	129	156	-	-	-	-	-	-	-
Csa1G038900	3.32	4.88	5.24	5.3	5.48	5.09	11.25	11.44	13.52	7.87	31.01	13	144	201	226	241	225	216	453	472	633	397	1429	873	-	-	-	-	-	-	-
Csa1G038910	10.07	12.84	12.26	11.6	6.35	6.85	13.73	15.28	13.3	14.76	16.47	16	189	219	221	219	108	121	230	263	264	316	319	456	-	-	-	-	-	-	-
Csa1G038920	0	0	0	0	0	0	0	0	0	0	0	0	0	0	0	0	0	0	0	0	0	0	0	0	-	-	-	-	-	-	-
Csa1G038930	0	0.34	0.32	0	3.02	3.49	1.69	1.63	1.12	0.27	2.31	1.2	0	1	1	0	9	11	5	5	4	1	8	6	-	-	-	-	-	-	-
Csa1G038940	4.59	7.2	6.08	5.5	8.73	7.22	9.06	10.32	9.36	7.45	11.45	7.77	117	167	149	141	202	173	206	241	252	217	301	301	-	-	-	-	-	-	-
Csa1G038950	2.62	3.32	4.42	4.44	4.17	5.08	4.92	4.03	3.57	2.1	8.06	2.8	34	39	55	58	49	62	57	48	49	31	108	55	-	-	-	-	-	-	-
Csa1G038960	0.45	0.31	0.41	0.45	0.56	1.43	0.13	0.74	0.53	0.2	0.87	0.59	8	5	7	8	9	24	2	12	10	4	16	16	-	-	-	-	-	-	-
Csa1G038970	0	0	0	0	0	0	0	0	0	0	0	0.06	0	0	0	0	0	0	0	0	0	0	0	1	-	-	-	-	-	-	-
Csa1G038980	7.74	7.52	12.21	11.32	15.13	15.18	14.54	14.96	16.05	11.18	22.91	15.16	142	122	211	205	244	252	239	250	310	232	430	417	-	-	-	-	-	-	-
Csa1G038990	0.32	0.12	1.46	1.61	1.07	1.6	0	1.41	1.12	0.86	0.52	0.57	3	1	13	15	9	14	0	12	11	9	5	8	-	-	-	-	-	-	-
Csa1G039000	8.85	9.12	11.96	14.73	15.8	20.02	6.87	11.51	13.67	8.76	14.65	9.82	114	115	154	196	182	237	81	146	192	143	217	198	-	-	-	-	-	-	-
Csa1G039010	71.79	67.67	59.16	69.23	40.53	61.85	37.95	45.16	34.61	43.09	22.41	49.65	193	166	153	187	99	156	91	111	98	133	62	203	-	-	-	-	-	-	-
Csa1G039020	6.99	8.29	7.69	8.42	11.7	13.48	8.86	11.21	9.1	8.39	8.64	8.9	93	100	98	113	141	170	105	137	128	127	119	180	-	-	-	-	-	-	-
Csa1G039030	0.25	0	0.53	0	0	0	0.28	0	0.24	0.68	0.24	0	1	0	2	0	0	0	1	0	1	3	1	0	-	-	-	-	-	-	-
Csa1G039040	11.27	6.81	8.66	8.34	4.94	5.03	7.01	7.49	7.25	7	11.15	8.13	126	69	93	94	50	53	70	77	86	89	129	138	-	-	-	-	-	-	-
Csa1G039050	1.72	2.31	3.08	2.99	2.49	3.49	2.71	4.63	3.71	3.91	4.01	4.75	32	39	55	56	42	61	45	79	73	83	77	134	-	-	-	-	-	-	-
Csa1G039060	4.98	3.36	6.03	4.35	4.27	4.6	7.79	9.8	6.93	6.31	10.25	7.85	122	74	141	108	87	100	172	222	178	177	254	290	-	-	-	-	-	-	-
Csa1G039070	9.93	15.56	11.78	10.66	8.38	7.8	17.01	19.04	22.04	19.78	26.42	23.6	565	807	645	610	433	417	864	992	1323	1290	1549	2042	-	-	-	-	-	-	-
Csa1G039080	0	0	0	0	0	0	0	0	0	0	0	0	0	0	0	0	0	0	0	0	0	0	0	0	-	-	-	-	-	-	-
Csa1G039090	25.33	29.75	29.45	30.26	31.59	24.8	32.16	34.38	37.69	31.25	45.42	38.35	569	608	636	684	644	524	645	708	895	802	1053	1309	-	-	-	-	-	-	-
Csa1G039100	5.92	5.46	10.61	10.25	2.6	5.44	13.99	11.53	9.45	7.05	24.32	14.12	163	137	281	284	65	141	344	291	275	222	691	591	-	-	-	-	-	-	-
Csa1G039110	14.46	11.3	15.49	18.11	21.2	26.6	17.95	23.05	24.24	15.34	24.45	20.52	137	97	141	173	182	238	152	201	244	165	240	295	-	-	-	-	-	-	-
Csa1G039120	96.16	108.49	88.34	62.97	70.3	57.88	55.2	68.76	70.54	104.7	42.21	79.54	1588	1628	1402	1047	1053	900	814	1042	1233	1972	720	1995	-	-	-	-	-	-	-
Csa1G039130	6.6	9.62	10.15	10.3	5.46	4.25	11.44	11.73	12.46	10.5	15.82	13.57	84	111	124	132	63	51	130	137	168	152	208	262	-	-	-	-	-	-	-
Csa1G039140	3.11	4.37	3.03	2.77	0.17	0.34	6.05	7.02	4.45	5.85	8.9	7.02	145	186	136	130	7	15	252	300	219	313	428	498	-	-	-	-	-	-	-
Csa1G039150	11.05	9.58	11.53	11.52	23.77	18.84	18.74	12.99	18.35	12.58	17.56	15.55	312	246	313	327	609	500	472	336	547	406	511	667	-	-	-	-	-	-	-
Csa1G039160	319.29	199.01	278.5	263.98	233.4	255.54	186.4	188.19	160.53	181.71	167.11	169.28	3987	2255	3341	3321	2642	3008	2079	2159	2125	2582	2158	3209	-	-	-	-	-	-	-
Csa1G039170	0.57	0.45	0.77	0.49	0	0.17	0	0.09	0	0	0.16	0.16	7	5	9	6	0	2	0	1	0	0	2	3	-	-	-	-	-	-	-
Csa1G039180	62.91	59.47	62.07	65.7	63.19	87.07	56.88	77.95	89.29	74.03	50.16	76.62	118	98	111	126	106	158	96	138	184	150	100	216	-	-	-	-	-	-	-
Csa1G039190	592.95	437.05	465.38	400.92	526.2	671.06	304.89	422.47	327.83	474.21	188.34	399.71	4109	2736	3095	2805	3299	4400	1889	2700	2421	3712	1355	4199	-	-	-	-	-	-	-
Csa1G039200	0.44	0	0.31	0.87	2.44	1.71	1.31	0.96	0.41	0.65	1.41	0.68	3	0	2	6	15	11	8	6	3	5	10	7	-	-	-	-	-	-	-
Csa1G039210	7.61	7.42	7.55	5.51	4.22	4.71	7.17	7.2	8.05	8.43	5.76	7.3	151	134	144	110	76	88	127	131	169	191	118	220	-	-	-	-	-	-	-
Csa1G039220	21.42	14.68	22.84	25.88	38.44	47.87	20.34	29.69	23.71	16.9	30.3	20.88	211	131	216	257	343	445	179	269	248	189	309	312	-	-	-	-	-	-	-
Csa1G039230	46.69	39.03	35.75	39.94	41.07	44.41	59.06	46.05	61.46	47.69	57.84	48.6	766	614	576	670	642	720	872	702	1071	926	996	1226	-	-	-	-	-	-	-
Csa1G039240	247.51	196.48	223.18	229.37	293.69	351.75	126.3	160.7	158.81	193.04	114.58	175.32	1112	793	961	1043	1191	1502	508	669	765	971	537	1192	-	-	-	-	-	-	-
Csa1G039250	168.93	202.61	165.79	195.57	107.19	123.45	104.46	117.04	118.84	132.99	117.55	110.52	1259	1365	1186	1471	723	870	696	804	943	1121	909	1249	-	-	-	-	-	-	-
Csa1G039260	157.47	134.6	147.61	154.22	193.7	194.91	179.19	163.85	148.37	159.46	146.06	156.73	1118	864	1009	1107	1245	1310	1134	1068	1121	1275	1073	1683	-	-	-	-	-	-	-
Csa1G039270	1.52	2.42	2.49	2.15	4.57	4.8	0.97	3.28	4.86	3.49	1.87	3.01	7	10	11	10	19	21	4	14	24	18	9	21	-	-	-	-	-	-	-
Csa1G039280	8.77	11.1	10.17	9.51	11.55	8.63	12.52	13.9	19.41	12.34	23.24	15.71	321	370	358	350	384	297	409	466	750	517	877	874	-	-	-	-	-	-	-
Csa1G039290	9.56	8.88	10.47	9.07	9.44	10.83	8.15	11.03	11.18	12.4	10.77	11.89	134	113	141	128	120	143	102	142	166	198	156	253	-	-	-	-	-	-	-
Csa1G039300	0.44	0	0	0	0	0	0.49	0	0	0	0	0.29	1	0	0	0	0	0	1	0	0	0	0	1	-	-	-	-	-	-	-
Csa1G039310	1.25	0.23	0.87	0.62	0.23	0.88	0.93	0.22	0.97	0.56	0.6	0.82	6	1	4	3	1	4	4	1	5	3	3	6	-	-	-	-	-	-	-
Csa1G039320	8.7	7.15	9.8	9.58	10.21	11.5	7.97	11.71	9.11	7.37	7.27	10.06	110	82	119	122	117	137	90	136	122	106	95	193	-	-	-	-	-	-	-
Csa1G039330	13.71	10.82	15.81	16.08	6.27	7.93	12.74	13.93	13.14	12.53	11.88	13.69	294	211	326	347	122	160	244	274	298	307	263	446	-	-	-	-	-	-	-
Csa1G039830	0.77	0.38	1.09	0.97	1.61	1.11	2.65	3.42	2.76	1.35	0.94	3.67	11	5	15	14	21	15	34	45	42	22	14	80	-	-	-	-	-	-	-
Csa1G039840	11.68	15.59	15.17	13.2	8.91	8.33	9.95	13.01	13.79	18.67	9.29	14.82	234	284	292	266	162	157	178	239	292	427	192	451	-	-	-	-	-	-	-
Csa1G039850	13.36	11.43	14.51	12.85	13.02	13.74	9.77	14.04	12.79	14.57	11.44	13.99	225	175	235	218	199	218	147	217	228	280	199	358	-	-	-	-	-	-	-
Csa1G039860	0.91	1	1.04	0.9	1	1.16	0.1	0.99	0.77	0.48	0.62	0.96	10	10	11	10	10	12	1	10	9	6	7	16	-	-	-	-	-	-	-
Csa1G039870	0	0	0	0	0	0	0	0	0	0	0	0.29	0	0	0	0	0	0	0	0	0	0	0	1	-	-	-	-	-	-	-
Csa1G039880	242.89	215.12	237.43	213.17	366.77	302.82	292.9	224.14	242.82	270	189.69	291.68	3708	2983	3483	3277	5078	4354	3993	3141	3925	4698	2992	6762	-	-	-	-	-	-	-
Csa1G039890	11.44	9.52	11.62	10.7	23.46	24.28	21.92	22.67	27.46	24.82	28.62	30.86	257	197	249	245	485	518	440	474	660	645	670	1065	-	-	-	-	-	-	-
Csa1G039900	0	0	0.16	0.15	1.54	0.98	0.52	0.34	7.83	3.7	3.57	6.63	0	0	1	1	9	6	3	2	54	27	24	65	-	-	-	-	-	-	-
Csa1G039910	0.23	0.13	0.59	0.56	4.4	4.46	2.8	3.58	14.12	8.53	10.54	13.95	2	1	5	5	35	37	22	29	132	85	96	186	-	-	-	-	-	-	-
Csa1G039920	1.96	0.65	2.46	1.94	4.56	5.58	2.41	4.24	6.42	3.14	2.83	6.61	10	3	12	10	21	27	11	20	35	18	15	51	-	-	-	-	-	-	-
Csa1G039930	8.78	7.52	7.87	11.29	11.21	13.27	9.28	11.14	10.04	6.86	12.73	8.62	108	84	93	140	125	154	102	126	131	96	162	161	-	-	-	-	-	-	-
Csa1G039940	0.2	0	0	0.2	0	0.21	0.22	0.21	0.19	0	0.19	0	1	0	0	1	0	1	1	1	1	0	1	0	-	-	-	-	-	-	-
Csa1G039950	14.44	14.53	17.65	16.16	18.8	21.19	24.53	17.63	22.09	18.74	18.99	20.13	172	157	202	194	203	238	261	193	279	254	234	364	-	-	-	-	-	-	-
Csa1G039960	0.6	0.67	0.63	1.48	1.67	1.89	4.03	1.94	0.84	0.81	1.72	0.4	2	2	2	5	5	6	12	6	3	3	6	2	-	-	-	-	-	-	-
Csa1G039970	10.45	10.22	10.01	9.8	10.24	8.9	15.49	10.12	11.15	9.68	13.07	8.68	196	177	186	186	150	136	276	176	230	227	269	263	-	-	-	-	-	-	-
Csa1G039980	4.99	7.99	8.94	10.14	10.88	9.6	16.58	15.65	21.17	11.13	24.81	19.82	90	131	155	184	178	163	267	259	404	229	462	543	-	-	-	-	-	-	-
Csa1G039990	5.84	5.67	8.61	9.58	9.33	8.33	8.83	12.37	12.34	11.89	15.47	11.89	120	106	170	198	174	161	162	233	268	279	328	371	-	-	-	-	-	-	-
Csa1G040000	0	0	0	0	0	0	0	0	0	0	0	0	0	0	0	0	0	0	0	0	0	0	0	0	-	-	-	-	-	-	-
Csa1G040010	0	0	0	0	0.76	0.71	0	0	1.88	0	0.65	0	0	0	0	0	2	2	0	0	6	0	2	0	-	-	-	-	-	-	-
Csa1G040510	0	0	0	0	0	0	0	0	0	0	0	0	0	0	0	0	0	0	0	0	0	0	0	0	-	-	-	-	-	-	-
Csa1G040520	0	0	0	0	0	0	0	0	0	0	0	0	0	0	0	0	0	0	0	0	0	0	0	0	-	-	-	-	-	-	-
Csa1G041520	0	0	0	0	0	0	0	0	0	0	0	0	0	0	0	0	0	0	0	0	0	0	0	0	-	-	-	-	-	-	-
Csa1G041530	516.48	418.76	447.04	338.83	467.06	560.52	239	296.16	278.12	407.22	137.6	271.33	2700	1971	2241	1791	2206	2780	1118	1432	1555	2392	749	2148	-	-	-	-	-	-	-
Csa1G041540	30.72	22.5	31.1	32.8	41.6	49.77	33.15	38.72	31.78	29.98	35.96	34.38	439	292	427	472	539	670	423	508	481	488	531	746	-	-	-	-	-	-	-
Csa1G041550	1.47	2.12	1.69	2.04	3.91	2.49	1.65	2.24	1.38	0.91	1.99	0.78	10	13	11	14	24	16	10	14	10	7	14	8	-	-	-	-	-	-	-
Csa1G041560	112.04	122.09	101.92	122.14	72.95	66.67	56.37	56.69	71	56.8	67.07	45.51	1636	1619	1430	1796	966	917	735	760	1098	945	1012	1009	-	-	-	-	-	-	-
Csa1G041570	3.86	6.82	6.12	6.51	22.99	12.68	7.43	4.99	5.1	3.74	8.85	5.83	4	6	6	7	21	13	7	5	6	4	10	9	-	-	-	-	-	-	-
Csa1G042070	5.11	5.57	5.92	5.54	4.48	4.9	9.67	9.51	9.4	7.11	9.46	8.85	122	121	135.84	133	97	110	206	208	237	193.99	233	321.05	-	-	-	-	-	-	-
Csa1G042090	15.01	20.26	20.84	22.17	20.28	20.31	40.66	30.6	30.1	28.22	41.28	35.81	174	213	232	259	213	222	421	326	370	372	495	630	-	-	-	-	-	-	-
Csa1G042100	66.33	63.14	54.19	41.88	46.46	50.23	34.08	40.26	36.56	60.11	27.09	41.34	1295	1121	1017	823	823	923	594	721	755	1340	546	1226	-	-	-	-	-	-	-
Csa1G042110	4.28	1.59	2.09	2.81	2.22	1.5	0.95	1.23	0.26	1.8	0.27	1.13	15	5	7	10	7	5	3	4	1	7	1	6	-	-	-	-	-	-	-
Csa1G042120	9.61	10.25	8.52	8	6.16	6.13	9.77	10.8	10.35	11.11	8.35	10.56	270	262	230	226	157	162	245	278	307	357	242	451	-	-	-	-	-	-	-
Csa1G042130	34.88	40.86	30.77	35.22	22.49	25.08	23.87	30.25	36.34	28.67	33.57	32.48	327	347	277	333	191	222	200	261	362	305	326	462	-	-	-	-	-	-	-
Csa1G042140	79.09	65.94	60.61	61.92	42.9	46.77	48.88	55.05	47.04	61.54	30.45	54.04	595	450	457	473	319	363	331	395	390	546	246	617	-	-	-	-	-	-	-
Csa1G042150	2.16	1.43	1.71	1.71	6	6.14	3	3.01	2.12	1.59	4.01	1.37	25	15	19	20	63	67	31	32	26	21	48	24	-	-	-	-	-	-	-
Csa1G042160	11.1	13.34	22	26.47	58.09	54	129.2	65.05	29.76	18.02	60.5	16.2	71	77	135	171	336	327	739	384	203	130	402	157	-	-	-	-	-	-	-
Csa1G042170	10.72	13.96	12.48	13.02	18.6	16.07	14.75	15.06	15.65	15.42	18.81	17.87	460	546	515	562	725	648	565	592	709	758	832	1166	-	-	-	-	-	-	-
Csa1G042180	0.35	0.39	0.49	0.93	2.71	2.97	1.7	2.29	2.64	1.14	1.81	1.7	3	3	4	8	21	24	13	18	24	11	16	22	-	-	-	-	-	-	-
Csa1G042190	0	0	0	0	0	0	0	0	0	0	0	0	0	0	0	0	0	0	0	0	0	0	0	0	-	-	-	-	-	-	-
Csa1G042200	8.34	9.56	10.76	11.6	16.97	13.73	26.56	14.88	30.63	20.11	24.18	20.09	208	217	258	291	384	322	591	340	807	573	622	761	-	-	-	-	-	-	-
Csa1G042210	50.59	49.03	46.98	58.27	49.66	52.29	31.27	35.14	50.12	44.01	44.99	34.31	293	256	261	341	260	287	162	188	310	287	271	301	-	-	-	-	-	-	-
Csa1G042220	125.67	138.22	156.75	160.6	195.97	184.5	195.84	206.59	218.36	207.3	206.26	222.53	2164	2163	2594	2784	3061	2991	3011	3264	3979	4072	3668	5820	-	-	-	-	-	-	-
Csa1G042230	28.34	27.59	24.89	27.35	17.79	22	10.89	15.63	16.59	22.7	11.8	17.9	262	231	221	255	149	192	90	133	163	238	113	251	-	-	-	-	-	-	-
Csa1G042240	6.69	10.01	8.04	6.77	6.7	5.55	13.42	12.15	13.55	12.43	15.85	17.42	276	376	319	281	251	215	494	459	590	587	674	1092	-	-	-	-	-	-	-
Csa1G042250	3.42	3.56	4.51	5.29	5.68	5.43	11.01	11.38	11.04	7.56	13.4	12.08	71.73	68	91	111.6	108.09	107.18	206.1	218.8	244.9	181	290.06	385	-	-	-	-	-	-	-
Csa1G042260	0.57	0.28	0.92	1.36	3.55	2.12	3.38	2.86	1.36	0.55	3.26	0.81	2.27	1	4	6.4	14.91	9.82	13.9	12.2	7.1	3	14.94	6	-	-	-	-	-	-	-
Csa1G042270	1.02	0.68	0.42	0.6	0	0.64	0	0	0.19	0.72	0.19	0.27	5	3	2	3	0	3	0	0	1	4	1	2	-	-	-	-	-	-	-
Csa1G042280	3.83	5.35	9.01	5.93	36.05	30.02	16.92	18.37	22.75	9.3	22.87	16.02	23	29	52	36	196	171	91	102	146	63	143	146	-	-	-	-	-	-	-
Csa1G042290	26.12	22.8	23.81	18.78	17.34	18.64	10.81	20.55	17.39	22.79	14.24	18.06	460	365	403	333	277	309	170	332	324	458	259	483	-	-	-	-	-	-	-
Csa1G042300	0	0	0	0	0	0	0	0	0	0	0	0	0	0	0	0	0	0	0	0	0	0	0	0	-	-	-	-	-	-	-
Csa1G042310	319.29	199.25	285.16	285.47	289.73	319.21	209.94	220.73	208.16	188.57	234.18	233.35	1273	744	1148	1228	1191	1439	861	854	923	950	1014	1486	-	-	-	-	-	-	-
Csa1G042320	36.37	40.07	39.86	41.24	46.93	36.54	41.76	37.24	40.58	37.11	32.26	40.38	471	471	496	538	551	446	483	443	557	547	432	794	-	-	-	-	-	-	-
Csa1G042330	2.13	2.38	1.97	1.49	3	2.85	2.3	3.14	4.44	2.45	6.38	3.61	54	55	48	38	69	68	52	73	119	71	167	139	-	-	-	-	-	-	-
Csa1G042340	3.39	1.95	3.14	4.73	18.19	20.35	12.09	9.41	39.34	6.88	81.2	11.77	27	14	24	38	131	153	86	69	333	62	670	142	-	-	-	-	-	-	-
Csa1G042350	0.12	0	0.25	0.24	0	0.26	0.14	0.13	0	0	0.24	0.16	1	0	2	2	0	2	1	1	0	0	2	2	-	-	-	-	-	-	-
Csa1G042360	932.55	707.89	746.24	589.91	571.41	646.03	474.43	446.64	449.66	694.94	284.92	483.53	7598	5218	5837	4849	4215	4974	3455	3352	3897	6412	2407	5975	-	-	-	-	-	-	-
Csa1G042370	2.42	1.61	2.52	2.24	6.07	6.99	2.17	1.75	1.51	1.29	0.78	1.49	15	9	15	14	34	41	12	10	10	9	5	14	-	-	-	-	-	-	-
Csa1G042380	0.82	0	1.28	0.4	0.45	0	0	0	0	0.75	0.39	0.27	2	0	3	1	1	0	0	0	0	2	1	1	-	-	-	-	-	-	-
Csa1G042390	20.02	18.53	23.97	22.57	34.68	31.29	22.01	27.14	26.14	23.48	26.32	22.73	378	318	435	429	594	556	371	470	522	506	513	652	-	-	-	-	-	-	-
Csa1G042400	0.39	0.44	0.41	0.58	1.08	0.83	0.66	0.21	0.55	0.35	0.75	1.03	2	2	2	3	5	4	3	1	3	2	4	8	-	-	-	-	-	-	-
Csa1G042410	5.44	4.32	6.66	6.22	3.92	3.88	11.39	13.75	12.24	10.13	13.24	12.33	46	33	54	53	30	31	86	107	110	97	116	158	-	-	-	-	-	-	-
Csa1G042420	5	6.99	6.04	4.78	4.84	3.95	6.22	7.54	7.49	7.34	6.54	6.67	155	197	180	149	136	115	172	214	245	260	209	314	-	-	-	-	-	-	-
Csa1G042430	0.36	0.1	0.28	0.09	0.3	0.19	0.3	0	0	0.24	0.52	0.47	4	1	3	1	3	2	3	0	0	3	6	8	-	-	-	-	-	-	-
Csa1G042440	0	0	0.11	0	0	0.12	0	0.12	0.1	0	0	0.07	0	0	1	0	0	1	0	1	1	0	0	1	-	-	-	-	-	-	-
Csa1G042450	0	0	0	0	0	0	0	0	0	0	0	0	0	0	0	0	0	0	0	0	0	0	0	0	-	-	-	-	-	-	-
Csa1G042460	27.06	29.65	31.91	26.15	65.78	56.2	43.65	40.89	36.55	33.39	23.74	27.15	272	270	308	265	599	533	392	378	390	381	247	414	-	-	-	-	-	-	-
Csa1G042470	0	0.64	0.58	1.63	0.62	0	0	1.18	0	0.52	1.05	0.74	0	1	1	3	1	0	0	2	0	1	2	2	-	-	-	-	-	-	-
Csa1G042480	2.13	1.24	2.05	1.51	1.18	1.25	1.51	2.14	2.12	1.77	1.74	2	38	20	35	27	19	21	24	35	40	36	32	54	-	-	-	-	-	-	-
Csa1G042490	0.53	0.34	0.56	1.06	0.42	0.65	0.77	0.58	0.79	0.6	1.03	0.65	7	4	7	14	5	8	9	7	11	9	14	13	-	-	-	-	-	-	-
Csa1G042500	0.84	0.61	1.54	1.15	1.28	2.01	1.81	1.39	0.99	0.79	1.94	0.99	14.43	9.51	25.49	20	20	32.65	27.98	21.95	18.01	15.52	34.62	26	-	-	-	-	-	-	-
Csa1G042510	0.68	0.69	0.98	0.62	0.92	1	1.11	1.08	1.73	1.01	2.43	1.45	13	12	18	12	16	18	19	19	35	22	48	42	-	-	-	-	-	-	-
Csa1G042520	1.77	2.07	1.74	2.15	2.5	2.61	2.98	4.39	3.62	1.91	4.19	3.31	18	19	17	22	23	25	27	41	39	22	44	51	-	-	-	-	-	-	-
Csa1G042530	0.35	0.39	0.37	0.87	0.58	0.56	0.59	0.57	0	0.63	1.52	0.23	2	2	2	5	3	3	3	3	0	4	9	2	-	-	-	-	-	-	-
Csa1G042540	0.33	0.57	0.54	0	0.21	0.43	0.95	1.53	0.71	0.78	0.76	0.06	3.57	5.49	5.51	0	2	4.35	9.02	15.05	7.99	9.48	8.38	1	-	-	-	-	-	-	-
Csa1G042550	23.69	27.91	26.74	25.16	7.28	10.18	17.29	24.13	16.78	24.48	18.92	29.74	703	754	763	751	196	284	458	656	526	831	579	1341	-	-	-	-	-	-	-
Csa1G042560	114.5	102.4	142.87	158.38	279.78	242.65	275.74	145.36	138.39	86.34	135.6	81.05	715	577	856	999	1580	1435	1540	838	922	608	880	767	-	-	-	-	-	-	-
Csa1G042570	13.13	12.07	22.2	26.95	56.49	56.31	30.44	32.26	29.42	11.79	55.01	18.18	82	68	133	170	319	333	170	186	196	83	357	172	-	-	-	-	-	-	-
Csa1G042580	0.69	0	0.36	0.69	1.9	2.21	4.25	2.26	0.65	0.3	1.01	0.23	2	0	1	2	5	6	11	6	2	1	3	1	-	-	-	-	-	-	-
Csa1G042590	62.59	36.66	52.24	47.53	61.07	70.72	25.02	34.14	34.22	41.18	14.32	28.01	285	150	228	219	251	306	102	144	167	210	68	193	-	-	-	-	-	-	-
Csa1G042600	45.69	45.25	53.36	57.82	64.4	58.81	71.05	57.25	51.25	49.82	70.71	44.42	653.14	588.24	733.38	836.33	837.46	797.38	912	756.66	780.51	814.63	1049.55	969.78	-	-	-	-	-	-	-
Csa1G042610	1.09	0.66	1.12	1.03	1.86	3.05	0.74	2.45	1.97	1.01	1.59	1.39	24.86	13.76	24.62	23.67	38.54	65.62	15	51.34	47.49	26.37	37.45	48.22	-	-	-	-	-	-	-
Csa1G042620	1.51	2.44	2.05	1.91	2.17	1.39	2.61	4.05	2.55	2.92	2.09	3.65	25	35	30	33	30	22	40	56	43	52	37	85	-	-	-	-	-	-	-
Csa1G042630	0.42	0.35	0.54	0.62	0.23	0.44	0.58	0.34	0.59	0.37	1.01	0.62	4	3	5	6	2	4	5	3	6	4	10	9	-	-	-	-	-	-	-
Csa1G042640	9.36	9.4	11.96	11.77	14.51	12.73	14.94	17.21	17.96	16.57	17.86	17.47	219	200	269	277	308	280	312	369	444	443	431	621	-	-	-	-	-	-	-
Csa1G042650	97.75	110.41	93.73	76.72	55.65	49.77	89.02	78.7	87.19	111.1	62.96	102.85	1824	1873	1681	1441	942	874	1483	1347	1721	2366	1213	2915	-	-	-	-	-	-	-
Csa1G042660	124.97	97	103.65	95.35	54.25	62.77	79.04	99.24	82	98.85	83.22	96.86	1758	1239	1401	1351	692	832	993	1282	1222	1584	1210	2069	-	-	-	-	-	-	-
Csa1G042670	41.2	39.98	32.45	40.03	19.86	25.03	18.88	17.62	21.79	24.71	23.41	11.14	266	233	201	261	116	153	109	105	150	180	157	109	-	-	-	-	-	-	-
Csa1G042680	60.55	58.76	53.01	50.41	53.72	56.74	48.38	49.54	53.56	62.92	45.04	54.08	622	547	523	522	500	550	444	468	584	734	479	843	-	-	-	-	-	-	-
Csa1G042690	11.93	18.28	14.72	12.41	11.9	10.53	8.63	13.96	14.85	16.78	9.17	14.67	189	263	224	198	171	157	122	203	249	303	150	353	-	-	-	-	-	-	-
Csa1G042700	182.03	106.14	165.54	207.01	169.23	176.86	172.72	158.48	129.6	115.62	139.88	149.24	3063	1623	2677	3507	2583	2802	2595	2447	2308	2219	2431	3814	-	-	-	-	-	-	-
Csa1G042710	1.3	1.51	1.65	1.72	0.88	1.38	1.86	1.73	0.96	1.21	1.19	1.14	18	19	22	24	11	18	23	22	14	19	17	24	-	-	-	-	-	-	-
Csa1G042720	1.13	1.42	1.79	1.82	3.67	3.03	3.13	3.34	3.25	1.88	5.68	2.87	21	24	32	34	62	53	52	57	64	40	109	81	-	-	-	-	-	-	-
Csa1G042730	13.8	14.92	12.55	11.68	5.34	4.47	17.17	15.93	18.18	17.16	19.82	16.7	558	550	488	475	196	170	620	590	776	795	826	1026	-	-	-	-	-	-	-
Csa1G042740	31.91	31.05	26.82	34.56	21.5	19.29	14.61	13.11	23.63	18.93	23.88	21.04	259	228	209	283	158	148	106	98	204	174	201	259	-	-	-	-	-	-	-
Csa1G042750	51.23	58.28	51.08	55.51	45.73	41.05	34.35	39.99	43.83	40.69	38.03	34.64	559	567	538	601	444	423	331	399	499	502	423	575	-	-	-	-	-	-	-
Csa1G042760	213.41	178.53	207.26	218.7	414.86	382.95	240.6	215.03	224.61	216.67	174.53	249.43	2551	1936	2380	2634	4495	4316	2569	2362	2847	2946	2158	4526	-	-	-	-	-	-	-
Csa1G042770	0.38	0	0.4	0.38	0.42	0.41	0	0	0	0	0	0.25	1	0	1	1	1	1	0	0	0	0	0	1	-	-	-	-	-	-	-
Csa1G042780	14.28	13.55	9.82	10.74	3.63	5.32	2.04	7.25	4.82	8.22	2.76	3.48	165	142	109	125	38	58	21	77	59	108	33	61	-	-	-	-	-	-	-
Csa1G042790	0.97	1.35	1.34	1.54	0.78	1.92	1.23	2.39	1.83	1.13	1.69	0.6	15	19	20	24	11	28	17	34	30	20	27	14	-	-	-	-	-	-	-
Csa1G042800	23.04	21.23	24.13	26.86	32.34	29.24	37.46	35.91	47.24	40.9	40.32	56.36	490	411	493	575	624	585	710.85	700	1062	993	885	1820	-	-	-	-	-	-	-
Csa1G042810	0	0	0	0	0	0	0.53	0	0	0	0	0	0	0	0	0	0	0	1.15	0	0	0	0	0	-	-	-	-	-	-	-
Csa1G042820	36.45	32.6	43.17	39.53	51.35	46.43	56.93	61.71	61.12	53.5	66.86	63.53	766	623	872	836	979	918	1068	1189	1358	1284	1450	2028	-	-	-	-	-	-	-
Csa1G042830	1.99	1.57	2.67	2.45	8.27	7.96	2.65	2.17	3.84	3.17	4.03	3.06	21	15	27	26	79	79	25	21	43	38	44	49	-	-	-	-	-	-	-
Csa1G042840	4.83	4.74	6.51	3.77	9.61	9.84	5.71	8.94	9.53	8.42	7.22	8.42	72	62	93	57	125	132	75	122	151	141	109	190	-	-	-	-	-	-	-
Csa1G042850	15.37	13.34	13.15	13.81	12.45	9.06	15.29	12.92	12.99	12.79	14.12	15.92	366	289	301	331	269	203	325	282	327	348	347	576	-	-	-	-	-	-	-
Csa1G042860	9.79	8.28	10	9.63	14.85	16.59	12.7	12.74	11.47	9.1	14.06	11.1	107	82	105	106	147	171	124	128	133	113	159	184	-	-	-	-	-	-	-
Csa1G042870	15.08	16.21	19.92	19.65	31.5	26.69	22.4	17.92	21.55	14.64	20.48	20	208	203	264	273	394	347	276	227	315	230	292	419	-	-	-	-	-	-	-
Csa1G042880	19.54	21.97	17.86	12.97	11.78	9.01	16.31	12.8	14.2	17.08	10.68	14.72	329	335	288	220	179	142	245	197	252	328	185	375	-	-	-	-	-	-	-
Csa1G042890	0.31	0.17	0.27	0.26	1.55	0.56	0.76	1.77	1.73	1.33	1.77	2.03	6	3	5	5	27	10	13	31	35	29	35	59	-	-	-	-	-	-	-
Csa1G042900	0	0	0	0	0	0.19	0	0	0	0	0	0	0	0	0	0	0	1	0	0	0	0	0	0	-	-	-	-	-	-	-
Csa1G042910	0.22	0.2	0.23	0.49	0.74	0.62	1.51	0.54	1.82	1.45	1.26	1.65	5	4	5	11	15	13	30	11	43	37	29	56	-	-	-	-	-	-	-
Csa1G042920	68.94	55.31	65.2	59.11	118.43	82.67	126.28	54.91	61.85	51.11	69.48	50.87	931	678	846	804	1450	1052	1523	681	885	786	970	1043	-	-	-	-	-	-	-
Csa1G042930	79.24	84.42	77.22	75.56	111.08	91.93	142.31	120.56	124.69	102.67	140.08	122.39	1852	1795	1735	1777	2356	2021	2969	2583	3080	2742	3378	4346	-	-	-	-	-	-	-
Csa1G042940	30.36	23.25	31.24	33.95	24.04	33.58	27.62	37.5	27.63	30.32	29.17	41.62	347	241	343	391	249	362	282	394	335	394	345	722	-	-	-	-	-	-	-
Csa1G042950	18.45	23.37	20.71	17.04	15.93	17.11	11.31	15.21	14.14	21.37	9.79	16.95	369	425	398	343	289	322	202	279	299	488	202	515	-	-	-	-	-	-	-
Csa1G042960	8.23	9.86	8.89	6.79	3.95	3.27	12.15	11.27	13.39	12.9	12.07	12.6	287	313	298	238	125	107	378	360	493	515	434	668	-	-	-	-	-	-	-
Csa1G042970	29.25	19.76	30	29.97	26.93	26.07	33.93	30.75	27.64	27.37	37.19	31.89	479	294	472	494	400	402	496	462	479	511	629	793	-	-	-	-	-	-	-
Csa1G042980	11.4	11.85	10.11	12.23	29.9	26.83	18.09	15.95	25	16.36	35.38	18.77	122	115	104	132	290	271	173	157	284	199	392	305	-	-	-	-	-	-	-
Csa1G042990	25.83	23.68	23.28	24.02	21.75	22.72	19.98	22.88	23.71	21.13	23.18	20.65	517	431	448	484	395	428	357	420	502	483	479	628	-	-	-	-	-	-	-
Csa1G043000	5.01	2.57	5.93	6.26	34.87	23.99	14.69	14.37	18.48	9.49	20.7	17.81	58	27	66	73	366	262	152	153	227	125	248	313	-	-	-	-	-	-	-
Csa1G043010	0.44	0.36	0.63	0.54	0.97	0.87	0.18	0.54	0.93	0.96	0.48	1.37	8	6	11	10	16	15	3	9	18	20	9	38	-	-	-	-	-	-	-
Csa1G043020	8.22	6.89	12.56	12.66	18.8	18.7	8.53	14.34	16.3	15.06	13.24	12.18	96	73	141	149	199	206	89	154	202	200	160	216	-	-	-	-	-	-	-
Csa1G043030	21.46	18.17	17.74	15.41	7.58	10.68	9.38	14.33	11.88	15.08	8.82	11.6	228	175	181	165	73	107	89	140	134	182	97	187	-	-	-	-	-	-	-
Csa1G043040	117.73	111.87	112.84	134.22	242.74	215.08	122.07	141.08	128.38	104.77	105.95	148.45	849	729	781	977	1584	1467	787	938	986	854	793	1623	-	-	-	-	-	-	-
Csa1G043050	6.11	6.28	5.89	6.26	5.97	5.59	6.72	8.34	8.46	7.82	7.97	9.3	223	209	207	230	198	192	219	279	326	327	300	516	-	-	-	-	-	-	-
Csa1G043060	0.77	0.97	1.82	1.74	1.69	2.78	1.59	0.36	0.93	1.74	1.58	2.81	7	8	16	16	14	24	13	3	9	18	15	39	-	-	-	-	-	-	-
Csa1G043070	33.55	29.41	37.49	35.98	40.09	41.74	33.96	33.76	37.16	31.87	36.92	29.15	187	147	200	202	202	219	168	173	221	199	213	245	-	-	-	-	-	-	-
Csa1G043080	0	0	0	0	0	0	0	0	0	0	0	0	0	0	0	0	0	0	0	0	0	0	0	0	-	-	-	-	-	-	-
Csa1G043090	3.98	2.74	3.1	3.76	2.6	2.97	1.74	3.52	2.05	2.94	1.44	2.54	64	40	48	61	38	45	25	52	35	54	24	62	-	-	-	-	-	-	-
Csa1G043100	29.63	24.62	29.01	30.76	30.04	26.08	37.3	35.04	37.17	32.02	40.81	40.25	370	279	348	387	340	307	416	402	492	455	527	763	-	-	-	-	-	-	-
Csa1G043110	4.08	3.7	6.99	5.4	7.32	7.46	8.86	7.48	6.79	3.51	8.89	4.42	51	42	84	68	83	88	99	86	90	50	115	84	-	-	-	-	-	-	-
Csa1G043120	63.69	64.9	67.64	51.91	47.44	40.6	70.03	56.15	53.93	75.09	44.8	71.64	1568	1454	1601	1286	1060	940	1539	1267	1403	2113	1138	2680	-	-	-	-	-	-	-
Csa1G043130	144.96	135.03	139.15	132.36	147.46	134.75	117.87	103.57	105.33	126.4	106.81	139.46	1943	1643	1792	1787	1792	1702	1411	1275	1496	1929	1480	2838	-	-	-	-	-	-	-
Csa1G043140	23.2	21.73	24.57	26.74	19.75	25.42	18.61	25.42	26.26	26.73	26.19	27.78	342	291	348	397	264	353	245	344	410	449	399	622	-	-	-	-	-	-	-
Csa1G043150	356.94	253.69	400.2	433.68	452.65	455.15	214.78	301.06	223.45	313.21	126.66	203.08	3875	2497	4173	4745	4453	4661	2083	3005	2574	3864	1423	3346	-	-	-	-	-	-	-
Csa1G043160	15.67	14.78	15.03	13.03	9.88	10.02	16	16.72	14.98	17.74	11.73	16.93	374	321	345	313	214	225	341	366	378	484	289	614	-	-	-	-	-	-	-
Csa1G043170	5.91	7.96	8.55	6.48	5.66	6.66	8.09	12.6	9.98	9.89	13.33	10.62	212	260	295	232	184	220	259	414	378	406	493	579	-	-	-	-	-	-	-
Csa1G043180	54.58	47.41	56.78	66.59	112.65	120.29	48.11	59.36	63.75	67.86	55.8	63.27	223	165	213	268	391	430	174	218	262	294	229	386	-	-	-	-	-	-	-
Csa1G043190	5.57	4.31	6.91	6.2	9.81	11.28	7.1	9.34	10.85	5.42	12.2	9.39	57	40	68	64	91	109	65	88	118	63	129	146	-	-	-	-	-	-	-
Csa1G043200	13.18	10.82	14.1	18.8	19.31	22.76	17.99	22.05	18.76	14.59	22.06	23.16	77	57	79	111	102	126	94	119	117	96	134	205	-	-	-	-	-	-	-
Csa1G043210	0	0	0	0	0	0	0	0	0	0	0	0	0	0	0	0	0	0	0	0	0	0	0	0	-	-	-	-	-	-	-
Csa1G043220	0	0	0.27	0.25	0	0.27	0	0	0	0	0.25	0	0	0	1	1	0	1	0	0	0	0	1	0	-	-	-	-	-	-	-
Csa1G043230	16.62	11.35	15.09	16.51	13.85	15.13	9.52	14.16	11.63	12.28	10.89	11.81	266	165	232	266	201	228	136	208	197	224	180	287	-	-	-	-	-	-	-
Csa1G043240	0	0	0	0	0	0	0	0	0	0	0	0	0	0	0	0	0	0	0	0	0	0	0	0	-	-	-	-	-	-	-
Csa1G043250	15.83	13.4	18.57	18.01	24.38	24.99	22.07	25.58	19.42	15.35	27.24	17.44	282	217	318	323	394	419	351	418	366	312	501	472	-	-	-	-	-	-	-
Csa1G043260	67.29	52.65	73.21	68.85	105.8	134.67	34.73	49.15	49.72	50.42	39.37	48.05	240	168	250	249	340	458	111	163	191	200	147	259	-	-	-	-	-	-	-
Csa1G043270	41.27	44.84	48.9	41.51	58.66	62.99	53.93	51.15	45.19	46.77	38.26	50.54	249	244	283	253	320	360	291	285	291	318	240	462	-	-	-	-	-	-	-
Csa1G043280	18.49	21.36	15.12	12.06	10.78	8.5	15.23	14.72	14.51	20.72	12.49	17.62	393	413	309	258	208	170	289	287	326	503	274	569	-	-	-	-	-	-	-
Csa1G043290	1.36	1.51	1.58	1.35	1.01	1.28	1.19	1.31	2.7	2.01	2.33	2.3	9	9	10	9	6	8	7	8	19	15	16	23	-	-	-	-	-	-	-
Csa1G043300	5.98	5.67	5.13	4.58	3.47	3.22	1.64	2.39	3.46	5.45	2.02	3.8	57	49	47	44	30	29	14	21	35	59	20	55	-	-	-	-	-	-	-
Csa1G043310	0.51	0.62	0.83	0.56	0.94	1.14	0.7	1.61	1.98	0.65	0.71	1.16	9	10	14	10	15	19	11	26	37	13	13	31	-	-	-	-	-	-	-
Csa1G043320	2.93	3.82	3.05	3.43	3.23	2.76	2.94	4.13	4.75	4.27	4.77	4.29	86	102	86	101	86	76	77	111	147	143	144	191	-	-	-	-	-	-	-
Csa1G044320	19.72	29.45	23.87	30.12	23.14	35.17	18.85	33.96	30.29	34.02	31.95	24.06	355	482	413	546	378	596	303	561	577	699	594	658	-	-	-	-	-	-	-
Csa1G044820	37.92	37.86	48.97	42.18	42.88	47.73	33.38	62.65	53.99	54.32	45.74	63.53	659	598	818	738	676	781	518	999	993	1077	821	1677	-	-	-	-	-	-	-
Csa1G044830	0.29	0.22	0.1	0.19	0.75	0.82	0.76	0.95	1.18	0.87	1.68	1.41	1.5	1	0.5	1	3.5	4	3.5	4.5	6.5	5	9	11	-	-	-	-	-	-	-
Csa1G044840	0.29	0.22	0.1	0.19	0.75	0.82	0.76	0.95	1.18	0.87	1.68	1.41	1.5	1	0.5	1	3.5	4	3.5	4.5	6.5	5	9	11	-	-	-	-	-	-	-
Csa1G044850	0	0	0	0	0	0.92	0	0.95	1.61	0	0.84	0	0	0	0	0	0	0.99	0	1	2	0	1	0	-	-	-	-	-	-	-
Csa1G044860	9.5	8.87	9.37	7.66	9.56	7.5	6.41	9.33	7.65	7.81	8.82	8.6	114	99	113	96	87	76	72	109	99	113	116	166	-	-	-	-	-	-	-
Csa1G044870	158.04	127.65	181.35	154.26	96	89.13	89.91	123.62	82.79	126.41	48.9	114.55	2559	1878	2822	2515	1410	1359	1300	1837	1419	2334	818	2817	-	-	-	-	-	-	-
Csa1G044880	413.78	350.7	449.33	472.99	340.61	380.5	247.73	372.2	241.13	360.73	148.66	299.39	3388	2598	3532	3907	2525	2944	1813	2807	2100	3345	1262	3718	-	-	-	-	-	-	-
Csa1G044890	354.86	312.17	447.35	556.37	354.33	266.32	354.49	398.46	305.53	371.54	186.2	330.83	5362	4284	6496	8472	4854	3794	4783	5527	4891	6399	2909	7590	-	-	-	-	-	-	-
Csa1G044900	153.63	156.68	211.39	231.27	102.73	108.36	127.93	181.72	138.92	175.84	73.45	156.01	1889	1748	2497	2865	1145	1256	1405	2053	1811	2460	934	2912	-	-	-	-	-	-	-
Csa1G044910	2.27	4.06	2.46	2.14	1.91	1.37	1.69	3.4	2.87	1.41	1.15	2.87	21	34	22	20	16	12	14	29	28	15	11	41	-	-	-	-	-	-	-
Csa1G044920	0	0	0	0	0	0	0	0	0	0	0	0	0	0	0	0	0	0	0	0	0	0	0	0	-	-	-	-	-	-	-
Csa1G044930	2.66	0.7	1.98	2.14	5.88	4.7	9.51	4.13	3.58	2.02	8.68	2.01	21	5	15	17	42	35	67	30	30	18	71	24	-	-	-	-	-	-	-
Csa1G045430	0	0	0	2.9	0.4	0.39	0.41	0	0.69	0	0	0	0	0	0	8	1	1	1	0	2	0	0	0	-	-	-	-	-	-	-
Csa1G045440	5.81	6.44	3.94	6.48	2.25	3.38	8.78	10.72	8.59	8.24	11.9	8.73	40	40	26	45	14	22	54	68	63	64	85	91	-	-	-	-	-	-	-
Csa1G045450	11.81	17.06	14.8	18.07	19.34	18.8	24.08	18.31	22.16	16.56	19.72	21.31	79	103	95	122	117	119	144	113	158	125	137	216	-	-	-	-	-	-	-
Csa1G045460	3.66	3.38	4.77	5.29	8.26	7.73	7.33	6.45	6.15	5.41	8.37	4.03	24	20	30	35	49	48	43	39	43	40	57	40	-	-	-	-	-	-	-
Csa1G045470	37.49	40.78	39.91	40.37	40.19	39.05	44.29	53.14	56.26	46.82	64.39	55.3	1795	1786	1841	1955	1724	1729	1908	2346	2841	2574	3189	4052	-	-	-	-	-	-	-
Csa1G045480	0.24	0.13	0.13	0.24	0.13	0.19	0	0.33	0.46	0.37	0.77	0.44	4	2	2	4	2	3	0	5	8	7	13	11	-	-	-	-	-	-	-
Csa1G045490	12.75	13.6	16.81	16.43	19.14	19.85	20.87	20.85	20.47	16.04	19.21	17.48	232	225	294	301	316	340	339	348	394	333	361	483	-	-	-	-	-	-	-
Csa1G045500	9.67	14.32	12.25	12.1	8.27	8.42	16.69	18.04	19.52	18.01	24.5	24.97	239	324	288	304	198	208	360	398	506	503	608	919	-	-	-	-	-	-	-
Csa1G045510	3.83	4.06	4.37	5.27	8.62	9	5.45	7.95	6.96	5.31	5.71	6.22	52	50	57	72	106	115	66	99	100	82	80	128	-	-	-	-	-	-	-
Csa1G045520	19.57	21.17	23.51	21.66	14.39	11.82	48.6	38.88	29.62	27.37	42.95	29.17	671	661	775	747	448	381	1487	1221	1072	1074	1518	1520	-	-	-	-	-	-	-
Csa1G045530	1.07	0.71	3.35	1.9	6.4	5.86	5.98	3	4.59	1.72	3.9	1.84	5	3	15	9	27	26	25	13	23	9	19	13	-	-	-	-	-	-	-
Csa1G045540	151.83	172.84	168.79	203.74	163.06	185.27	176.01	196.47	227.42	175.67	213.89	212.08	1393	1436	1487	1885	1355	1605	1443	1659	2217	1828	2033	2952	-	-	-	-	-	-	-
Csa1G045550	21.55	25.36	33.06	41.75	116.95	100.84	80.8	92.11	89.3	56.85	145.13	72.33	448	480	661	871	1942	1768	1494	1746	1962	1350	3111	2279	-	-	-	-	-	-	-
Csa1G045560	14.49	19.67	13.29	12.84	48.95	23.79	41.43	11.85	47.56	16.41	39.42	6.74	177	218	156	158	542	274	452	133	616	228	498	125	-	-	-	-	-	-	-
Csa1G045570	9.2	8.32	9.58	10.31	16.12	14.62	9.85	14.39	14.12	14.78	11.29	15.42	180	148	180	203	286	269	172	258	292	330	228	458	-	-	-	-	-	-	-
Csa1G045580	0.65	0.43	0.34	0.32	0.36	0.49	0.66	0.43	0.8	0.52	1.08	0.78	10	6	5	5	5	7	9	6	13	9	17	18	-	-	-	-	-	-	-
Csa1G045590	0	0	0	0	0	0	0	0	0	0	0	0	0	0	0	0	0	0	0	0	0	0	0	0	-	-	-	-	-	-	-
Csa1G045600	52.3	68.46	59.43	53.05	46.57	46.4	95.49	87.76	91.17	82.45	120.51	103.13	1256	1496	1372	1282	1015	1048	2047	1932	2314	2263	2986	3763	-	-	-	-	-	-	-
Csa1G045610	6.11	7.27	6.86	7.34	7.54	8.61	6.93	9.1	8.49	8.06	8.79	6.78	76	82	82	92	85	101	77	104	112	114	113	128	-	-	-	-	-	-	-
Csa1G045620	11.22	11.02	11.76	9.55	8.93	9.2	16.98	18.23	18.84	12.02	20.63	16.06	245	219	247	210	177	189	331	365	435	300	465	533	-	-	-	-	-	-	-
Csa1G045630	41.36	48.37	41.88	42.43	41.31	36.23	42.95	43.8	53.18	48.02	42.25	49.76	865	920	842	893	784	713	802	840	1176	1147	912	1581	-	-	-	-	-	-	-
Csa1G045640	24.18	27.78	27.57	27.64	26.94	27.51	29.56	43.4	34.13	37.94	28.91	40.27	612	640	671	704	619	655	668	1007	913	1098	755	1549	-	-	-	-	-	-	-
Csa1G045650	2.28	1.95	2.77	3.65	6.92	6.33	5.82	5.6	4.19	3.84	8.9	4.68	36	28	42	58	99	94	82	81	70	69	145	112	-	-	-	-	-	-	-
Csa1G045660	0.07	0	0.2	0.26	0.94	0.9	0.22	0.71	0.31	0.23	0.32	0.39	1	0	3	4	13	13	3	10	5	4	5	9	-	-	-	-	-	-	-
Csa1G045670	6.2	3.35	7.06	7.32	15.86	15.96	13.43	15.74	9.06	10.61	7.02	8.39	106	52	116	126	246	257	205	247	164	207	124	218	-	-	-	-	-	-	-
Csa1G045680	5.72	6.57	8	8.88	5.11	5.8	10.16	10.45	8.99	9.14	10.25	11.68	133	139	179	208	108	127	211	223	221	243	246	413	-	-	-	-	-	-	-
Csa1G045690	6.95	5.25	6.24	7.84	11.24	16.85	9.59	16.25	13.54	9.81	10.39	13.36	73	50	63	83	107	167	90	157	151	117	113	213	-	-	-	-	-	-	-
Csa1G045700	0.7	0.59	0.6	0.58	0.64	1.23	0.46	1.35	1.02	0.76	1.16	0.65	17	13	14	14	14	28	10	30	26	21	29	24	-	-	-	-	-	-	-
Csa1G045710	6.79	8.35	6.92	5.81	7.49	7.74	6.31	7	7.57	8.24	5.1	8.13	94	105	92	81	94	101	78	89	111	130	73	171	-	-	-	-	-	-	-
Csa1G045720	1.21	1.12	3.36	3.19	8.03	8.27	7.65	7.62	4.52	1.26	7.34	2.93	6	5	16	16	36	39	34	35	24	7	38	22	-	-	-	-	-	-	-
Csa1G045730	76.63	70.64	87.95	113.83	199.36	192.63	158.74	172.42	184.53	124	197.42	129.79	916	766	1010	1371	2160	2171	1695	1894	2339	1686	2441	2355	-	-	-	-	-	-	-
Csa1G045740	51.84	47.51	39.56	33.02	6.27	8.2	16.15	19.95	17.31	31.22	16.28	19.87	1284	1071	942	823	141	191	357	453	453	884	416	748	-	-	-	-	-	-	-
Csa1G045750	13.34	13.17	14.71	15.46	15.99	17.15	13.47	16.27	16.85	15.15	17.47	16.11	253	227	268	295	275	306	228	283	338	328	342	464	-	-	-	-	-	-	-
Csa1G045760	79.39	59.6	65.76	67.38	104.47	108.03	58.73	52.57	47.39	58.77	35.7	57.37	423	286	336	363	503	546	280	259	270	352	198	463	-	-	-	-	-	-	-
Csa1G045770	23.83	22.82	23.06	19.71	17.41	16.2	13.16	18.85	17.88	19.5	13.67	20.23	336	292	312	281	223	215	167	245	269	314	203	435	-	-	-	-	-	-	-
Csa1G045780	593.64	480.46	616.14	700.6	1023.17	949.41	623.51	520.62	552.06	549.36	543.17	517.6	2679	1948	2665	3200	4168	4072	2519	2177	2671	2776	2557	3535	-	-	-	-	-	-	-
Csa1G045790	13.62	10.02	14.07	12.12	9.73	9.08	7.82	8.85	8.22	10.89	5.8	9.37	287	192	285	257	186	180	147	171	183	262	126	300	-	-	-	-	-	-	-
Csa1G045800	4.58	5.82	7.12	4.55	1.11	1.57	6.26	6.34	6.16	8.53	6.84	10.03	59	68	88	59	13	19	72	75	84	125	91	196	-	-	-	-	-	-	-
Csa1G045810	0	0	0	0	0	0	0	0	0	0	0	0	0	0	0	0	0	0	0	0	0	0	0	0	-	-	-	-	-	-	-
Csa1G045820	39.85	40.78	38.89	37.7	39.56	37.17	28.44	32.94	31.66	38.15	24.27	36.61	508	468	476	490	457	449	322	391	431	552	328	719	-	-	-	-	-	-	-
Csa1G045830	0.33	0.51	0.69	0.66	1.69	1.28	2.91	2.04	0.88	0.88	1.74	1.85	5	7	10	10	23	18	39	28	14	15	27	42	-	-	-	-	-	-	-
Csa1G045840	11.23	8.94	11.08	13.58	5.22	6.45	2.93	6.8	4.3	7.94	3.75	5.56	133	96	126	162	56	72	31	74	54	107	46	100	-	-	-	-	-	-	-
Csa1G045850	6.34	2.5	13.42	10.14	39.64	21.23	31.27	16.29	16.62	7.2	27.92	13.48	6	2	12	10	33	20	27	15	18	7	29	19	-	-	-	-	-	-	-
Csa1G045860	5.71	6.92	6.15	6.06	7.71	7.09	14.88	15.18	16.43	10.76	18.45	13.1	89	98	92	95	109	104	207	217	271	191	297	310	-	-	-	-	-	-	-
Csa1G045870	8.43	8.59	8.92	10.44	10.62	16.99	7.37	11.29	11.88	8.96	9.65	10.68	64	59	65	80	73	122	50	79	96	77	76	123	-	-	-	-	-	-	-
Csa1G045880	1.02	0.78	0.32	0.4	0.9	0.22	1.59	0.22	0.67	0.27	0.78	0.13	10	7	3	4	8	2	14	2	7	3	8	2	-	-	-	-	-	-	-
Csa1G045890	323.88	274.09	312.95	252.6	483.95	484.61	390.44	221.33	247.18	339.39	186.48	294.37	1504	1144	1393	1187	2029	2138	1623	952	1230	1766	903	2069	-	-	-	-	-	-	-
Csa1G045900	9.49	10.68	11.3	13.88	16.32	11.46	15.67	13.23	13.43	16.28	11.6	14.81	63	64	72	93	98	72	93	81	95	122	80	149	-	-	-	-	-	-	-
Csa1G045910	41.55	47.77	39.69	35.4	21.72	19.55	33.06	37.21	41.27	47.35	26.05	45.66	856	895	786	734	406	379	608	703	899	1114	554	1429	-	-	-	-	-	-	-
Csa1G045920	64.12	44.63	61.66	64.99	71.76	76.7	41.2	43.68	40.2	38.33	38.38	36.29	587	370	542	600	595	663	337	368	391	398	364	504	-	-	-	-	-	-	-
Csa1G045930	15.04	9.6	13.72	14.32	23.93	34.89	16.39	20.94	21.1	18.74	22.76	22.35	80	46	70	77	115	176	78	103	120	112	126	180	-	-	-	-	-	-	-
Csa1G045940	6.76	7.06	8.43	10.15	9.82	12.26	7.97	12	10.48	10.72	9.89	8.68	76	72	91	115	100	130	80	124	125	137	115	148	-	-	-	-	-	-	-
Csa1G045950	30.9	22.82	28.28	23.46	57.6	50.41	26.51	35.33	33.9	24.86	26.03	27.52	155	103	136	119	261	240	119	164	182	140	136	209	-	-	-	-	-	-	-
Csa1G045960	9.02	10.49	9.69	10.53	27.94	20.37	16.73	15.8	22.14	13.75	21.85	16.45	125	132	129	147	351	266	207	201	325	217	313	346	-	-	-	-	-	-	-
Csa1G045970	0	0	0	0	0	0	0	0	0	0	0	0	0	0	0	0	0	0	0	0	0	0	0	0	-	-	-	-	-	-	-
Csa1G045980	0	0	0	0	0	0	0	0	0	0	0	0	0	0	0	0	0	0	0	0	0	0	0	0	-	-	-	-	-	-	-
Csa1G045990	0.56	0.14	0.58	0.37	0.14	0.26	0.35	0.48	1.12	0.49	0.36	0.37	9	2	9	6	2	4	5	7	19	9	6	9	-	-	-	-	-	-	-
Csa1G046000	126.1	116.1	136.7	142.07	216.03	260.92	129.36	156.41	152.38	159.42	152.7	169.63	517	427	537	590	799	1018	475	595	671	730	654	1052	-	-	-	-	-	-	-
Csa1G046010	0.11	0	0.11	0	0.24	0.11	0.12	0	0	0	0.62	0	1	0	1	0	2	1	1	0	0	0	6	0	-	-	-	-	-	-	-
Csa1G046020	11.27	13.08	11.43	13.69	15.87	17.61	12.72	17.54	17.21	13.52	19.05	13.13	116	122	113	142	148	171	117	166	188	158	203	205	-	-	-	-	-	-	-
Csa1G046030	30.66	38.33	45.25	42.46	57.52	51.9	34.31	45.31	47.82	42.44	39.32	41.88	252	285	357	352	428	403	252	343	418	395	335	522	-	-	-	-	-	-	-
Csa1G046040	27.4	31.34	36.04	37.14	47.42	40.66	33.63	33.25	35.55	32	42.28	30.53	458	476	579	625	719	640	502	510	629	610	730	775	-	-	-	-	-	-	-
Csa1G046050	7.97	7.59	10.91	13.09	13.37	15.83	29.67	20.63	12.53	6.64	35.49	11.58	73	63	96	121	111	137	243	174	122	69	337	161	-	-	-	-	-	-	-
Csa1G046060	1.32	1.23	2.61	2.68	4.65	2.8	7.97	4.31	2.99	1.68	6.19	1.78	20	17	38	41	64	40	108	60	48	29	97	41	-	-	-	-	-	-	-
Csa1G046070	0	0	0	0	0	0	0	0	0	0	0.45	0	0	0	0	0	0	0	0	0	0	0	1	0	-	-	-	-	-	-	-
Csa1G046080	14.49	13.49	13.41	13.96	20.06	17.76	27.12	14.99	20.86	11.74	26.76	12.24	107	90	95	104	134	124	179	102	164	98	205	137	-	-	-	-	-	-	-
Csa1G046090	22.21	28.32	26.72	23.57	25.03	22.45	36.29	36.93	37.02	37.39	33.43	43.45	726	843	840	775	743	690	1059	1106	1278	1399	1127	2159	-	-	-	-	-	-	-
Csa1G046100	106.72	81.84	101.41	107.48	116.94	135.9	76.23	98.16	90.69	84.31	83.98	85.8	1122	780	1024	1139	1114	1348	716	949	1012	1007	914	1369	-	-	-	-	-	-	-
Csa1G046110	12.71	11.24	16.17	16.28	14.07	16.06	31.66	34.68	25.49	17.75	40.3	25.99	416	335	509	536	418	494	925	1040	881	665	1360	1293	-	-	-	-	-	-	-
Csa1G046130	24.94	22.24	24.85	36.81	18.04	18.39	21.92	27.19	21.47	17.24	35.78	19.35	159	128	152	237	104	111	125	160	146	124	237	187	-	-	-	-	-	-	-
Csa1G046140	14.6	10.69	17.35	20.75	37.22	34.45	35.83	29.35	30.41	22.05	43.23	26.48	173	115	197	247	401	382	375	317	381	295	526	472	-	-	-	-	-	-	-
Csa1G046150	23.6	19.62	21.73	18.37	19.93	21.17	18.39	16.59	13.94	16.61	13.33	13.76	260	196	230	204	199	220	181	168	163	208	152	230	-	-	-	-	-	-	-
Csa1G046160	9.7	9.77	10.19	9.3	8.12	5.68	15.36	9.29	9.47	9.63	12.78	8.76	116	106	117	112	88	64	164	102	120	131	158	159	-	-	-	-	-	-	-
Csa1G046170	18.73	13.75	13.38	12.34	7.02	7.02	12.27	9.01	8.44	12.94	8.83	9.23	306	204	210	203	104	108	179	135	146	241	149	229	-	-	-	-	-	-	-
Csa1G046180	49.19	31.89	45.53	53.79	68.04	85.84	56.78	65.69	57.86	50.16	77.35	50.42	377	221	335	416	472	622	389	464	472	435	615	586	-	-	-	-	-	-	-
Csa1G046190	20.32	27.45	22.39	21.92	7.35	9.97	9.56	15.97	15.13	21.23	15.33	13.39	711	902	763	794	216	302	309	527	562	880	564	718	-	-	-	-	-	-	-
Csa1G046200	4.57	4.32	6.89	6.04	9.18	13.41	4.74	5.87	7.14	6.92	5.7	5.03	27	23	39	36	49	75	25	32	45	46	35	45	-	-	-	-	-	-	-
Csa1G046210	0.48	0.6	0.88	0.66	0.37	0.87	0.95	1.25	1.17	1.32	1.44	1.09	16	18	28	22	11	27	28	38	41	50	49	55	-	-	-	-	-	-	-
Csa1G046220	99.38	110.08	91.84	84.41	54.96	55.78	57.32	51.68	56.8	74.07	47.52	57.32	1384	1392	1229	1184	694	732	713	661	838	1175	684	1212	-	-	-	-	-	-	-
Csa1G046230	2.51	1.6	2.2	2.43	1.46	2.1	2.59	2.01	2.62	2.43	3.9	2.74	38	22	32	37	20	30	35	28	42	42	61	63	-	-	-	-	-	-	-
Csa1G046240	5.17	5.44	5.3	6.89	11.82	12.68	8.03	11.92	10.26	5.76	12.97	9.9	67	64	66	90	139	155	93	142	141	85	174	195	-	-	-	-	-	-	-
Csa1G046250	7.59	5.74	15.34	15.08	27.75	25.59	34.92	27.15	17.56	8.83	34.2	11.37	102	70	198	204	338	324	419	335	250	135	475	232	-	-	-	-	-	-	-
Csa1G046260	13.9	13.51	22.22	20.99	29.65	26.88	52.1	37.85	29.6	17.93	49.89	23.36	196	173	301	298	379	357	656	490	442	288	727	500	-	-	-	-	-	-	-
Csa1G046270	3.29	2.81	3.65	3.77	3.96	2.96	10.13	7.51	8.86	5.45	12.12	9.48	117	91	125	135	128	99	322	245	333	222	445	513	-	-	-	-	-	-	-
Csa1G046280	0.05	0	0	0.05	0.05	0	0	0.05	0	0.04	0.04	0.09	1	0	0	1	1	0	0	1	0	1	1	3	-	-	-	-	-	-	-
Csa1G046290	0	0	0	0	0	0	0	0	0	0	0	0	0	0	0	0	0	0	0	0	0	0	0	0	-	-	-	-	-	-	-
Csa1G046300	0	1.32	0	0.39	0.44	0.63	0.22	0.21	0.37	0.71	0.38	1.31	0	6	0	2	2	3	1	1	2	4	2	10	-	-	-	-	-	-	-
Csa1G046310	31.13	25.15	25.18	24.32	8.99	12.23	12.4	13.96	14.31	22.9	9.44	16.02	264	193	205	208	69	98	94	109	129	220	83	206	-	-	-	-	-	-	-
Csa1G046320	0	0	0	0	0	0	0	0	0	0	0	0	0	0	0	0	0	0	0	0	0	0	0	0	-	-	-	-	-	-	-
Csa1G046820	5.16	3.18	5.48	2.86	12.17	9.68	4.67	3.89	6.83	4.63	9.69	4.65	52	29	53	29	111	92	42	36	73	53	101	71	-	-	-	-	-	-	-
Csa1G046830	2.65	2.72	2.68	3.55	4.13	4.28	5.74	4.76	6.22	5.11	8.47	5.2	77	72	75	104	109	117	149	127	191	170	254	230	-	-	-	-	-	-	-
Csa1G046840	1336.22	1116.11	1139.61	941.84	892.5	789.96	1031.1	808.64	917.4	1146.2	603.43	910.52	9138	6894	7479	6503	5522	5112	6305	5101	6686	8853	4285	9439	-	-	-	-	-	-	-
Csa1G046850	33.15	29.15	34.2	39.78	71.99	75.16	39.03	35.88	39.29	39.33	37.8	43.77	188	149	186	228	369	404	198	188	238	251	223	376	-	-	-	-	-	-	-
Csa1G046860	1.33	2.25	1.79	1.89	1.2	1.09	1.39	2.57	2.89	2.27	3.48	2.92	44	68	57	63	36	34	41	78	101	86	119	147	-	-	-	-	-	-	-
Csa1G046870	15.24	17.32	20.01	23.62	21.45	16.41	35.75	31.72	34.13	25.52	42.45	29.04	408	422	515	636	521	413	854	778	965	781	1172	1181	-	-	-	-	-	-	-
Csa1G046880	27.46	29.07	26.54	24.24	15.96	22.5	12.57	14.57	16.37	16.69	17.48	13.39	122	116	113	109	64	95	50	60	78	83	81	90	-	-	-	-	-	-	-
Csa1G046890	37.22	36.72	37.33	34.84	21.36	29.47	18.96	34.36	30.08	37.03	22.6	39.64	609	546	587	574	317	454	277	516	521	691	382	985	-	-	-	-	-	-	-
Csa1G046900	16.01	18.24	19.98	22.02	36.31	37.23	21.4	18.22	24.98	21.98	15.45	18.61	167.03	172.5	200.23	231.58	343.24	366.44	199.49	174.8	276.62	260.47	166.82	294.61	-	-	-	-	-	-	-
Csa1G046910	3.6	3.14	4.67	4.42	5.69	5.5	4.9	6.2	7.33	5.15	7.77	5.42	87.97	71.5	110.77	110.42	125.76	129.56	108.51	141.2	196.38	146.53	201.18	208.39	-	-	-	-	-	-	-
Csa1G046920	0	0	0	0	0	0	0	0	0	0	0	0.05	0	0	0	0	0	0	0	0	0	0	0	1	-	-	-	-	-	-	-
Csa1G047420	0	0	0	0	0	0	0	0	0	0	0	0	0	0	0	0	0	0	0	0	0	0	0	0	-	-	-	-	-	-	-
Csa1G047430	7.92	6.41	9.18	8.96	20.57	23.86	9.49	16.24	17.32	12.89	11.09	11.91	71	52	79	81	167	202	76	134	165	131	103	162	-	-	-	-	-	-	-
Csa1G047440	3.45	4.03	3.8	5.38	4.03	3.45	2.21	3	2.04	3.73	2	2.79	35	37	37	55	37	33	20	28	22	43	21	43	-	-	-	-	-	-	-
Csa1G047450	10.75	15.19	14.42	13.11	7.53	6.39	10.15	13.65	12.02	14.99	10.2	11.97	286	368	369	351	182	160	241	333	338	456	280	484	-	-	-	-	-	-	-
Csa1G048950	77.24	91.1	87.37	82.11	134.74	139.67	109.26	121.72	102.87	88.86	115.2	100.62	1377	1478	1503	1482	2179	2345	1762	2002	1955	1818	2138	2765	-	-	-	-	-	-	-
Csa1G049450	0	0	0	0	0	0	0	0.12	0	0	0	0	0	0	0	0	0	0	0	1	0	0	0	0	-	-	-	-	-	-	-
Csa1G049460	4	4.65	4.91	5.82	11.2	12.6	19.29	20.01	22.27	8.47	34.24	15.59	56	59	66	82	142	166	241	257	330	135	495	331	-	-	-	-	-	-	-
Csa1G049960	49.16	52	52.78	64.38	83.94	76.21	126.17	107.35	102.42	57.38	163.12	69.11	851	818	878	1122	1318	1242	1950	1705	1876	1133	2916	1817	-	-	-	-	-	-	-
Csa1G049970	0	0	0	0	0	0	0	0	0	0	0	0	0	0	0	0	0	0	0	0	0	0	0	0	-	-	-	-	-	-	-
Csa1G049980	7.12	7.94	7.81	7.71	9.19	6.84	10.49	10.69	10.7	9.06	13.28	9.18	146	148	154	159	171	132	192	201	232	212	281	286	-	-	-	-	-	-	-
Csa1G049990	0	0	0	0	0	0	0	0	0	0	0.52	0	0	0	0	0	0	0	0	0	0	0	1	0	-	-	-	-	-	-	-
Csa1G050000	3.7	6.7	4.67	4.42	2.56	2.97	4.67	4.94	6.52	5.75	7.17	7.43	94	155	114	113	59	71	106	115	175	167	188	287	-	-	-	-	-	-	-
Csa1G050010	0	5.25	1.53	0	0	0	1.77	10.13	1.29	4.59	1.36	1.97	0	3.77	1.24	0	0	0	1.39	8.51	1.28	4.02	1.29	2.52	-	-	-	-	-	-	-
Csa1G050020	36.16	56.21	44.25	42.03	38.6	37.78	68.11	68.6	72.53	67.37	64.95	69.38	867	1226.23	1019.76	1014	840	852	1457.61	1507.49	1837.72	1845.98	1606.71	2527.48	-	-	-	-	-	-	-
Csa1G050030	9.07	10.34	10.9	10.77	8.82	10.27	13.18	17.65	15.13	14.29	14.44	14.75	184.58	191.48	213.32	220.67	163	196.75	239.5	329.64	325.84	332.2	303.51	456.11	-	-	-	-	-	-	-
Csa1G050040	13.29	10.12	10.93	15.62	15.98	18.14	11.5	18.51	15.15	16.38	18.59	17.02	172	115	145	200	200	236	134	205	220	222	229	303	-	-	-	-	-	-	-
Csa1G050050	9.4	14.33	11.81	9.82	7.64	6.6	12.09	14.01	14.65	15.19	15.16	15.86	461	640	557	484	340	304	529	629	758	853	766	1182	-	-	-	-	-	-	-
Csa1G050060	59.37	61.4	67.99	64.79	79.75	81.35	84.09	88.6	93.59	83.87	81.71	83.81	1209.96	1138	1332	1329	1474.8	1560	1530	1656	2016.93	1952	1718.88	2595	-	-	-	-	-	-	-
Csa1G050070	2.97	3.3	5.3	5.02	9.66	9.36	7.09	7.09	3.57	3.78	5.51	4.2	14.04	14	24	24	41.2	42	30	31	18.07	20	27.12	30	-	-	-	-	-	-	-
Csa1G050080	0	0	0	0	0	0	0	0	0	0	0	0	0	0	0	0	0	0	0	0	0	0	0	0	-	-	-	-	-	-	-
Csa1G050090	60.34	56.42	55.36	63.66	51.25	65.2	44.83	50.35	55.51	62.3	42.39	53.88	248	208	218	265	190	255	165	192	245	286	182	335	-	-	-	-	-	-	-
Csa1G050100	45.98	42.51	53.1	44.17	37.18	43.79	20.48	62.24	35.91	43.97	25.89	40.44	558	468	619	540	409	501	222	694	462	607	325	745	-	-	-	-	-	-	-
Csa1G050110	2.21	0.98	1.23	1.17	1.3	2.8	0.82	3.03	1.93	1.95	1.98	1.84	15	6	8	8	8	18	5	19	14	15	14	19	-	-	-	-	-	-	-
Csa1G050120	0	0	0	0	0	0	0	0	0.89	0	0.45	0	0	0	0	0	0	0	0	0	2	0	1	0	-	-	-	-	-	-	-
Csa1G050130	11.61	12.17	13.57	14.8	8.97	13.39	10.57	15.63	17.25	16.5	14.91	14.84	187	178	210	240	131	203	152	231	294	303	248	363	-	-	-	-	-	-	-
Csa1G050140	10.35	11.84	10.97	10.19	7.78	6.87	14.89	15.61	14.62	15.54	13.73	15.67	309	322	315	306	211	193	397	427	461	531	423	711	-	-	-	-	-	-	-
Csa1G050150	11.27	7.74	8.58	11.33	14.84	13.96	12.6	11.23	13.39	12.24	7.91	10.16	63	39	46	64	75	74	63	58	80	77	46	86	-	-	-	-	-	-	-
Csa1G050160	6.01	5.31	6.99	6.56	6.3	7.01	7.85	8.17	7.36	7.68	8.23	8.19	60	48	67	66	57	66	70	75	78	87	85	124	-	-	-	-	-	-	-
Csa1G050170	187.36	127.32	168.15	161.5	155.11	182.82	121.51	129.35	116.58	125.49	129.06	125.28	2498	1541	2154	2169	1875	2297	1447	1584	1647	1905	1779	2536	-	-	-	-	-	-	-
Csa1G050180	15.7	15.08	14.07	13.2	7.29	5.65	10.88	11.48	8.82	11.38	11.14	9.13	325	284	280	275	137	110	201	218	193	269	238	287	-	-	-	-	-	-	-
Csa1G050190	16.34	15.54	17.67	20.76	21.65	19.87	7.59	6.85	6.8	11.61	4.16	10.58	106	91	110	136	127	122	44	41	47	85	28	104	-	-	-	-	-	-	-
Csa1G050200	226.85	202.96	184.92	197.69	66.48	80.89	52.08	54.5	53.36	97.63	46.72	51.58	1798	1455	1407	1581	477	606	369	398	450	876	384	620	-	-	-	-	-	-	-
Csa1G050210	0	0.1	0.19	0.19	0.21	0.2	0	0.3	0.53	0.25	0.27	0.12	0	1	2	2	2	2	0	3	6	3	3	2	-	-	-	-	-	-	-
Csa1G050220	0.13	0	0	0	0	0	0	0.28	0.24	0.23	0.75	0.09	1	0	0	0	0	0	0	2	2	2	6	1	-	-	-	-	-	-	-
Csa1G050230	6.17	4.27	3.99	1.74	31.62	20	15.4	8.2	77.35	26.44	99.78	23.71	21	13	13	6	97	65	47	26	284	100	356	122	-	-	-	-	-	-	-
Csa1G050240	1397.7	1111.66	1314.07	1236.04	1389.83	1606.54	1798.6	1706.76	1439.83	1559.88	1398.69	1775.02	20244	14622	18289	18030	18254	21920	23270	22699	22089	25743	20938	39037	-	-	-	-	-	-	-
Csa1G050250	887.3	789.3	784.62	766.72	546.19	552.01	497.65	514.44	547.47	716.45	393.02	510.14	13751	11112	11685	11965	7677	8057	6887	7318	8983	12657	6293	12006	-	-	-	-	-	-	-
Csa1G050260	31.71	26.96	30.51	29.61	21.76	20.81	19.57	25.85	24.82	28.43	20.82	27.43	599	463	554	563	373	370	330	448	496	613	406	787	-	-	-	-	-	-	-
Csa1G050270	4.9	4.94	5.43	5.07	6.93	7.55	8.1	17.46	9.52	8.63	7.6	12.49	46	42	49	48	59	67	68	151	95	92	74	178	-	-	-	-	-	-	-
Csa1G050280	8.84	11.19	12.5	10.94	16.73	13.8	31.11	35.44	34.09	20.9	47.32	29.76	134	154	182	167	230	197	421	493	547	361	741	685	-	-	-	-	-	-	-
Csa1G050290	4.33	5.73	10.76	10.13	14.05	11.68	16.2	18.62	15.04	6.73	29.09	9.22	77.72	93.42	185.49	182.96	228.79	197.33	259.6	306.46	285.54	137.81	539.09	251.34	-	-	-	-	-	-	-
Csa1G050300	10.76	10.34	10.81	12.48	6.05	5.85	12.86	12.66	16.08	10.51	16.24	10.83	169.28	147.58	163.51	198.04	86.21	86.67	180.4	182.54	267.46	188.19	263.91	258.66	-	-	-	-	-	-	-
Csa1G050310	22.24	21.42	22.13	16.94	14.95	13.95	17.01	16.68	16.62	22.56	11.61	18.77	369	323	353	283	225	218	252	254	292	427	199	473	-	-	-	-	-	-	-
Csa1G050320	0.77	0	0.4	0.76	0	0.8	0	0.41	1.06	0.35	0.73	0.77	2	0	1	2	0	2	0	1	3	1	2	3	-	-	-	-	-	-	-
Csa1G050330	0.14	0	0	0	0	0	0	0.15	0.13	0	0.14	0.19	1	0	0	0	0	0	0	1	1	0	1	2	-	-	-	-	-	-	-
Csa1G050340	288.81	234.76	270.25	251.05	385.04	353.58	163.74	140.56	150.77	191.68	125.61	174.94	2641	1944	2373	2315	3189	3053	1338	1183	1465	1988	1190	2427	-	-	-	-	-	-	-
Csa1G050350	0	0	0	0	0	0	0	0	0	0	0	0	0	0	0	0	0	0	0	0	0	0	0	0	-	-	-	-	-	-	-
Csa1G050360	12.04	14.08	22.25	23.17	9.63	5.78	20.08	8.09	11.43	14.06	12.55	8.79	237	252	421	459	172	107	353	146	238	316	255	263	-	-	-	-	-	-	-
Csa1G050370	7.89	5.44	9.09	9.04	9.05	10.83	8.21	10.28	10.59	7.57	17.99	9.62	196	123	217	226	204	253	182	234	278	215	461	363	-	-	-	-	-	-	-
Csa1G050380	2.61	3.11	2.56	3.02	5.19	7.37	9.48	11.35	14.35	16.14	10.01	18.64	36	39	34	42	65	96	117	144	210	254	143	391	-	-	-	-	-	-	-
Csa1G050390	0	0	0.09	0.25	0	0	0	0.18	0.08	0.15	0.32	0.27	0	0	1	3	0	0	0	2	1	2	4	5	-	-	-	-	-	-	-
Csa1G050400	82.65	98.57	81.03	69.95	59.14	52.46	77.23	83.6	88.67	96.45	72.86	91.08	1419	1538	1337	1209	921	848	1184	1317	1611	1889	1292	2375	-	-	-	-	-	-	-
Csa1G050410	84.2	80.38	93.94	95.37	148.49	149.47	110.59	101.63	116.87	118.13	106.68	102.58	853	738	914	974	1363	1429	1001	947	1257	1359	1119	1577	-	-	-	-	-	-	-
Csa1G050420	1623.97	1220.24	1381.62	1256.27	1078.44	1094.99	976.71	858.64	972.99	1253	703.3	910	10167	6939.94	8331	8037	7980	8153	5503	5035	6665	9017	4652	8653	-	-	-	-	-	-	-
Csa1G050430	19.5	23.65	19.08	16.31	10.36	10.09	18.76	21.48	22.4	22.75	23.51	25.33	800	884	753	673	386	389	687	807	970	1069	994	1580	-	-	-	-	-	-	-
Csa1G050440	0	0	0	0	0	0	0	0	0	0	0	0	0	0	0	0	0	0	0	0	0	0	0	0	-	-	-	-	-	-	-
Csa1G050450	40.92	31.11	42.49	41.07	40.64	47.64	37.42	30.22	34.68	41	35.58	35.07	307	211	306	311	276	338	251	209	277	348	277	399	-	-	-	-	-	-	-
Csa1G050460	13.26	11.35	15.84	20.29	21.45	21.45	16.68	21.12	19.36	16.21	18.16	20.73	129	100	148	199	189	197	145	189	200	179	183	306	-	-	-	-	-	-	-
Csa1G050470	11.81	11.92	12.29	10.45	6.58	8.18	18.46	18.81	16.07	16.11	20.74	16.88	281	258	281	250	142	183	392	410	404	438	509	610	-	-	-	-	-	-	-
Csa1G050480	27.7	35.39	30.68	32.21	37.34	33.53	29.15	34.06	36.24	28.34	34.86	22.36	267	309	284	313	326	305	251	302	371	310	348	327	-	-	-	-	-	-	-
Csa1G050490	34.78	29.54	31.62	34.41	39.71	36.04	35.91	34.44	32.06	34.54	36.17	33.16	538	415	470	536	557	525	496	489	525	609	578	779	-	-	-	-	-	-	-
Csa1G050500	17.13	13	18.11	17.85	23.9	24.88	11.61	12.9	13.99	17.01	12.78	14.76	137	94	139	144	173	188	83	95	119	154	106	179	-	-	-	-	-	-	-
Csa1G050510	2.18	3.2	1.89	2.34	2.2	2.6	2.03	3.55	3.76	4.87	4.47	4.24	24	32	20	26	22	27	20	36	44	61	51	71	-	-	-	-	-	-	-
Csa1G050520	1.1	0.76	1.15	1.37	0.91	1.46	2.62	2.09	4.66	2.81	3.59	3.18	8	5	8	10	6	10	17	14	36	23	27	35	-	-	-	-	-	-	-
Csa1G050530	0	0	0	0	0	0	0	0	0	0	0	0	0	0	0	0	0	0	0	0	0	0	0	0	-	-	-	-	-	-	-
Csa1G050540	0.14	0.39	0.36	0.28	1.16	1.26	1.41	1.45	2.18	1.29	1.15	1.06	2	5	5	4	15	17	18	19	33	21	17	23	-	-	-	-	-	-	-
Csa1G050550	0	0	0	0	0	0	0	0	0	0	0	0	0	0	0	0	0	0	0	0	0	0	0	0	-	-	-	-	-	-	-
Csa1G050560	0	0	0	0	0	0	0	0	0	0	0	0	0	0	0	0	0	0	0	0	0	0	0	0	-	-	-	-	-	-	-
Csa1G050570	92.48	95.09	81.56	90.04	67.02	65.18	25.25	28.66	35.97	51.54	31.86	36.02	598	555	506	588	392	399	146	171	248	376	214	353	-	-	-	-	-	-	-
Csa1G050580	6.48	8.18	5.44	13.25	20.35	15.3	15.79	8.18	16.36	5.46	24.2	9.07	10	11	8	21	28	23	22	12	28	9	40	21	-	-	-	-	-	-	-
Csa1G051580	0	0	0	0	0	0	0	0	0	0	0	1.82	0	0	0	0	0	0	0	0	0	0	0	6	-	-	-	-	-	-	-
Csa1G051590	6.47	6.33	10.53	11.22	17.98	20.72	10.87	26.4	19.76	15.79	14.56	27.49	80	71	125	140	202	242	120	300	259	222	186	516	-	-	-	-	-	-	-
Csa1G051600	56.79	58.18	60.25	55.04	56.02	62.18	52.17	62.71	54.9	57.71	46.18	57.93	680	632	693	664	608	702	558	690	697	786	572	1053	-	-	-	-	-	-	-
Csa1G051610	0	0	0	0	0	0	0	0	0	0	0	0	0	0	0	0	0	0	0	0	0	0	0	0	-	-	-	-	-	-	-
Csa1G051620	38.26	42.25	53.15	48.9	159.63	118.69	118.57	71.58	98.8	71.31	133.94	81.25	487	488	650	627	1842	1424	1348	837	1333	1033	1763	1570	-	-	-	-	-	-	-
Csa1G051630	0.2	0.11	0.72	0.49	0.87	0	2.32	0	0.19	0	0.38	0	2	1	7	5	8	0	21	0	2	0	4	0	-	-	-	-	-	-	-
Csa1G051640	0	0	2.34	0.49	2.48	1.05	4.72	2.14	2.78	0	4.52	0	0	0	9	2	9	4	17	8	12	0	19	0	-	-	-	-	-	-	-
Csa1G051650	0.13	0	0	0	0	0	0	0	0.12	0	0.13	0	1	0	0	0	0	0	0	0	1	0	1	0	-	-	-	-	-	-	-
Csa1G051660	0	0	0.25	0.12	0.13	0.13	0.27	0	0.11	0	0	0.08	0	0	2	1	1	1	2	0	1	0	0	1	-	-	-	-	-	-	-
Csa1G051670	0	0	0	0	0	0	0	0	0	0	0	0	0	0	0	0	0	0	0	0	0	0	0	0	-	-	-	-	-	-	-
Csa1G051680	0	0	0	0	0	0	0	0	0	0	0	0	0	0	0	0	0	0	0	0	0	0	0	0	-	-	-	-	-	-	-
Csa1G051690	0	0.29	0	0.52	0.29	0.82	0	1.13	0.73	0.23	0.5	0.35	0	1	0	2	1	3	0	4	3	1	2	2	-	-	-	-	-	-	-
Csa1G051700	3.63	2.68	2.52	4.5	3.85	6.72	4.4	6.23	4.26	4.56	4.37	5.39	24	16	16	30	23	42	26	38	30	34	30	54	-	-	-	-	-	-	-
Csa1G051710	3.43	1.26	14.09	15.7	28.51	14.16	35.75	5.49	8.27	0.46	8.94	0.87	39	13	154	180	294	152	364	58	101	6	107	15	-	-	-	-	-	-	-
Csa1G051720	0	0	0.39	0.74	1.09	6.8	2.77	4.7	0.81	0	3.7	0	0	0	3	6	8	52	20	35	7	0	31	0	-	-	-	-	-	-	-
Csa1G051730	31.22	38.89	35.93	35.54	41.31	37.41	33.64	36.52	39.3	41.71	31.35	38.05	604	684	668	692	725	681	581	648	804	921	626	1118	-	-	-	-	-	-	-
Csa1G051740	70.36	55.8	89.67	75.61	90.1	99.23	51.76	90.43	91.57	91.39	75.2	68.59	834	600	1021	903	968	1109	548	985	1151	1232	922	1234	-	-	-	-	-	-	-
Csa1G051750	20.45	20.34	23.16	19.52	17.67	13.78	29.67	25.32	26.33	24.61	28.63	25.24	407	368	443	391	319	258	527	462	554	559	588	763	-	-	-	-	-	-	-
Csa1G051760	40.78	52.3	32.66	33.38	8.25	7.58	10.69	14.93	14.26	22.74	11.53	9.62	795	927	612	655	146	139	186	267	294	506	232	285	-	-	-	-	-	-	-
Csa1G051770	29.65	30.83	27.34	26.07	39.43	53.2	19.11	27.86	29.01	27.44	20	25.68	182	165	159	157	215	300	103	155	183	188	123	232	-	-	-	-	-	-	-
Csa1G051780	31.4	27.71	31.03	23.15	14.2	14.87	23.39	23.45	23.52	32.95	17.17	26.07	597	479	567	443	245	266	397	409	473	715	337	753	-	-	-	-	-	-	-
Csa1G051790	19.51	21.06	16.71	21.37	32.95	29.59	22.98	24.32	26.74	18.72	29.31	20.24	112	109	92	124	171	161	118	129	164	121	175	176	-	-	-	-	-	-	-
Csa1G051800	0	0	0	0	0	0	0	0	0	0	0	0	0	0	0	0	0	0	0	0	0	0	0	0	-	-	-	-	-	-	-
Csa1G051810	597.24	495.31	546.97	402.61	167.97	143.73	301.64	215.26	234.97	457.64	170.73	342.07	12551	9467	11049	8515	3203	2842	5659	4148	5221	10984	3703	10921	-	-	-	-	-	-	-
Csa1G051820	0.13	0.2	0.17	0.26	0.26	0.25	0.53	0.41	0.55	0.3	0.77	0.61	5	7	6	10	9	9	18	14	22	13	30	35	-	-	-	-	-	-	-
Csa1G051830	0	0	0	0	0	0	0	0	0	0	0	0	0	0	0	0	0	0	0	0	0	0	0	0	-	-	-	-	-	-	-
Csa1G051840	0.74	0.41	0.13	0.37	0.14	0.66	0.42	0.54	0.12	0.11	0	0.49	6	3	1	3	1	5	3	4	1	1	0	6	-	-	-	-	-	-	-
Csa1G051850	0	0	0	0	0	0.05	0	0	0	0	0	0.03	0	0	0	0	0	1	0	0	0	0	0	1	-	-	-	-	-	-	-
Csa1G051860	0.24	0.22	0.42	0.4	2.17	1.77	1.86	2.07	0.93	0.21	3.91	1.03	7	6	12	12	58	49	49	56	29	7	119	46	-	-	-	-	-	-	-
Csa1G051870	0.13	0	0	0.15	0.63	0.46	2.13	0.98	1.17	0.25	4.17	0.37	3	0	0	3.45	12.73	9.79	42.6	20.1	27.61	6.5	96.26	12.67	-	-	-	-	-	-	-
Csa1G051880	0.16	0.32	0.34	0.19	0.24	0.31	0.84	0.8	0.75	0.77	0.94	0.55	4	7	8	4.55	5.27	7.21	18.4	17.9	19.39	21.5	23.74	20.33	-	-	-	-	-	-	-
Csa1G051890	0	0	0	0	0	0	0	2.01	0	0	0	0	0	0	0	0	0	0	0	3	0	0	0	0	-	-	-	-	-	-	-
Csa1G051900	4.58	4.96	5.56	6.73	4.58	4.99	7.67	6.65	9.29	9.11	6.88	8.56	58	57	66	87	54	58	86	79	128	132	91	162	-	-	-	-	-	-	-
Csa1G051910	70.57	67.55	57.17	50.24	17.45	27.13	18.23	28.69	23.83	43.59	21.97	25.58	1088	946	847	780	244	394	251	406	389	766	350	599	-	-	-	-	-	-	-
Csa1G056910	114.77	78.22	111.13	113.42	142.31	141.38	84.1	83.25	83.62	94.58	63.74	80.03	529	324	491	529	592	619	347	355	413	488	306	558	-	-	-	-	-	-	-
Csa1G056920	2.71	1.8	4	3.98	3.92	5.34	2.4	4.99	2.62	1.88	4.16	3.61	48	29	68	71	63	89	38	81	49	38	76	97	-	-	-	-	-	-	-
Csa1G056930	0	0	0	0	0	0	0	0	0	0.1	0	0	0	0	0	0	0	0	0	0	0	1	0	0	-	-	-	-	-	-	-
Csa1G056940	0.75	1.24	0.78	1.42	0.58	0.64	1.01	2.37	1.21	1.12	1.16	1.58	10	15	10	19	7	8	12	29	17	17	16	32	-	-	-	-	-	-	-
Csa1G056950	0.41	0.63	0.34	0.49	0.72	0.78	2.11	1.07	13.69	9.23	3.17	16.37	5	7	4	6	8	9	23	12	177	128	40	303	-	-	-	-	-	-	-
Csa1G056960	26.68	32.06	27.5	27.96	20.18	22.56	25.82	35.53	36.67	39.67	26.77	35.29	529	578	524	558	363	421	457	646	769	898	548	1063	-	-	-	-	-	-	-
Csa1G056970	66.15	75.32	74.88	89.17	69.08	92.15	63.4	104.02	104.77	89.28	102.21	89.59	1100	1138	1196	1492	1041	1441	941	1586	1842	1693	1754	2262	-	-	-	-	-	-	-
Csa1G056980	26.85	33.33	30.77	35.24	48.34	52.41	25.51	45.51	44.6	45.9	20.33	42.68	219	246	241	290	357	404	186	342	387	424	172	528	-	-	-	-	-	-	-
Csa1G056990	17.92	11.1	16.2	14.73	3.86	7.89	13.1	18.32	17.38	12.21	10.22	11.78	46	26	40	38	9	19	30	43	47	36	27	46	-	-	-	-	-	-	-
Csa1G057000	93.51	78.57	97.85	85.24	91.69	103.08	67.48	64.62	68.12	78.32	53.5	72.75	390	294	391	360	345	409	252	250	305	365	233	459	-	-	-	-	-	-	-
Csa1G057010	57.24	61.55	58.39	55.35	24.33	25.83	49.36	48.36	51.17	57.96	49.95	55.44	913	892	895	889	352	388	703	708	864	1054	823	1343	-	-	-	-	-	-	-
Csa1G057020	0	0	0.89	0	0	0	0	0	0	0	0.78	0.57	0	0	1	0	0	0	0	0	0	0	1	1	-	-	-	-	-	-	-
Csa1G057030	2.6	2.35	3.57	4.02	3.43	3.28	2.2	3.37	3.16	3.34	3.9	2.54	62	52	81	98	75	75	48	75	81	92	98	94	-	-	-	-	-	-	-
Csa1G057040	30.02	39.31	35.83	32.49	16.15	14.54	46.95	48.85	51.72	48.11	68.18	54.29	1198	1429	1375	1304	585	545	1672	1785	2178	2198	2804	3293	-	-	-	-	-	-	-
Csa1G057050	5.55	5.62	5.5	6.45	8.38	8.59	7.13	10.18	9.27	4.74	9.96	8.12	129	119	123	151	177	188	148	217	228	126	239	287	-	-	-	-	-	-	-
Csa1G057060	16.55	20.38	21.75	25.23	22.36	22.12	27.6	29.24	25.81	20.54	32.53	28.42	350	392	442	537	429	440	521	567	577	496	710	913	-	-	-	-	-	-	-
Csa1G058060	34.97	28.95	34.35	38.38	23.38	31.45	55.62	45.6	56.21	37.77	51.9	49.11	299	224	282	331	181	254	425	359	511	366	460	637	-	-	-	-	-	-	-
Csa1G058070	7.27	7.94	8.41	9.09	19.79	16.88	13.8	13.6	13.89	11.42	20.1	10.68	151	150	168	190	373	330	256	259	305	271	431	337	-	-	-	-	-	-	-
Csa1G058080	7.56	5.46	9.55	10.83	15.58	13.48	6.79	10.44	10.58	10.57	14.3	8.24	131	86	159	189	245	220	105	166	194	209	256	217	-	-	-	-	-	-	-
Csa1G058090	0.05	0	0	0.33	1.05	0.56	0.53	2.64	0.45	0.08	0.97	0.53	1	0	0	7	20	11	10	51	10	2	21	17	-	-	-	-	-	-	-
Csa1G058100	4.26	4.72	4.44	4.38	3.8	2.08	6.41	9.23	7.68	4.36	9.3	7.57	26	26	26	27	21	12	35	52	50	30	59	70	-	-	-	-	-	-	-
Csa1G058110	16.09	11.4	13.93	15.83	10.76	13.48	10.06	13.3	14.75	13.15	14.91	8.77	319	205	265	315	194	252	178	242	309	297	305	264	-	-	-	-	-	-	-
Csa1G058120	0.06	0.19	0.84	0.34	1.02	0.86	1.03	1.13	0.6	0.1	2.35	0.15	1	3	14	6	16	14	16	18	11	2	42	4	-	-	-	-	-	-	-
Csa1G058130	0	0	0	0	0	0	0	0	0	0	0	0	0	0	0	0	0	0	0	0	0	0	0	0	-	-	-	-	-	-	-
Csa1G058140	1.91	0.84	1.49	1.9	3.16	3.95	2.25	3.95	1.53	1.09	2.31	2.33	20	8	15	20	30	39	21	38	17	13	25	37	-	-	-	-	-	-	-
Csa1G058150	0	0	0	0	0	0	0	0	0	0	0	0	0	0	0	0	0	0	0	0	0	0	0	0	-	-	-	-	-	-	-
Csa1G058160	0	0	0	0	0	0	0	0	0	0.55	0	0	0	0	0	0	0	0	0	0	0	7	0	0	-	-	-	-	-	-	-
Csa1G058660	0.34	0.13	0.83	0.34	0	0.24	0.13	0.12	0.21	0.3	0.33	0.23	3	1	7	3	0	2	1	1	2	3	3	3	-	-	-	-	-	-	-
Csa1G058670	0	0	0	0	0	0	0	0.1	0	0.17	0.09	0.06	0	0	0	0	0	0	0	1	0	2	1	1	-	-	-	-	-	-	-
Csa1G058680	0	0	0	0.12	0	0.13	0.13	0.26	0.11	0.31	0	0	0	0	0	1	0	1	1	2	1	3	0	0	-	-	-	-	-	-	-
Csa1G059180	3.72	4.38	4.25	5.47	1.46	2.67	2.69	7.04	5.76	7.74	7.99	7.36	31	33	34	46	11	21	20	54	51	73	69	93	-	-	-	-	-	-	-
Csa1G059190	7.61	11.61	7.8	8.14	11.34	9.59	15.81	10.75	9.99	10.77	15.03	11.79	63	87	62	68	85	75	117	82	88	101	129	148	-	-	-	-	-	-	-
Csa1G059200	0	0	0	0	0	0	0	0	0	0	0	0	0	0	0	0	0	0	0	0	0	0	0	0	-	-	-	-	-	-	-
Csa1G059210	0	0.26	0.25	0.23	0.26	0	0.53	0.25	0.44	0	0.23	0.16	0	1	1	1	1	0	2	1	2	0	1	1	-	-	-	-	-	-	-
Csa1G059710	0	0	0	0	0	0	0	0	0	0	0	0	0	0	0	0	0	0	0	0	0	0	0	0	-	-	-	-	-	-	-
Csa1G059720	0	0	0	0	0	0	0	0	0	0	0	0	0	0	0	0	0	0	0	0	0	0	0	0	-	-	-	-	-	-	-
Csa1G059730	0	0	0	0	0	0	0	0	0	0	0	0.16	0	0	0	0	0	0	0	0	0	0	0	1	-	-	-	-	-	-	-
Csa1G059740	0	0	0	0	0	0	0	0	0	0	0	0	0	0	0	0	0	0	0	0	0	0	0	0	-	-	-	-	-	-	-
Csa1G059750	21.12	31.8	35.82	28.3	162.56	133.3	51.83	76.15	121.37	60.29	57.41	76.38	107	145	174	145	744	641	235	357	658	343	303	586	-	-	-	-	-	-	-
Csa1G059760	0.51	0.75	0.7	0.33	4.47	4.09	2.64	2.74	4.42	1.95	1.78	3.23	3	4	4	2	24	23	14	15	28	13	11	29	-	-	-	-	-	-	-
Csa1G060260	11.6	4.38	10.78	11.09	6.12	6.42	12.4	16.36	16.43	19.71	9.99	19.63	111	38	99	107	53	58	106	144	167	214	99	285	-	-	-	-	-	-	-
Csa1G060760	80.99	63.24	94.65	114.73	403.54	276.13	204.53	144.78	176.99	174.45	173.56	284.27	487	343	546	697	2194	1573	1100	804	1136	1182	1085	2590	-	-	-	-	-	-	-
Csa1G060770	75.39	55.6	100.6	93.76	257.08	174.12	97.92	105.02	114.9	137.94	73.12	165.65	344	228	440	433	1059	755	400	444	562	705	348	1144	-	-	-	-	-	-	-
Csa1G060780	0	0	0	0	0	0	0	0	0	0	0	0	0	0	0	0	0	0	0	0	0	0	0	0	-	-	-	-	-	-	-
Csa1G062280	0	0	0	0	0	0	0	0	0	0	0	0	0	0	0	0	0	0	0	0	0	0	0	0	-	-	-	-	-	-	-
Csa1G062290	51.53	52.99	65.32	79.79	55.26	64.79	141.23	164.87	134.58	93.25	170.65	134.47	643	600	783	1003	625	762	1574	1890	1780	1324	2202	2547	-	-	-	-	-	-	-
Csa1G062300	1.95	1.19	1.88	1.87	3.35	3.76	1.94	2.6	2.94	1.02	4.41	2.19	27	15	25	26	42	49	24	33	43	16	63	46	-	-	-	-	-	-	-
Csa1G062310	267.48	258.63	192.9	226.29	75.53	91.06	83.46	95.56	90.01	108.8	97.24	84.19	5920	5207	4104	5040	1517	1896	1649	1939	2106	2751	2221	2831	-	-	-	-	-	-	-
Csa1G062320	0	0	0	0	0	0	0	0	0	0	0	0	0	0	0	0	0	0	0	0	0	0	0	0	-	-	-	-	-	-	-
Csa1G062330	0	0	0	0	0	0	0	0	0	0	0	0	0	0	0	0	0	0	0	0	0	0	0	0	-	-	-	-	-	-	-
Csa1G062340	0.27	0.3	0.28	0.26	0.59	0	0	0.57	0.25	0	0.51	0	1	1	1	1	2	0	0	2	1	0	2	0	-	-	-	-	-	-	-
Csa1G062350	43.1	43.53	45.55	41.48	43.1	41.16	35.15	41.91	36.81	56.1	25.56	51.52	589	540	598	571	534	530	429	526	533	873	361	1069	-	-	-	-	-	-	-
Csa1G062360	13.59	14.47	14.3	12.44	13.65	12.81	11.31	16.28	17.98	18.07	12.78	21.75	179	173	181	165	163	159	133	197	251	271	174	435	-	-	-	-	-	-	-
Csa1G062370	72.94	63.06	84.32	86	44.47	43.34	72.06	91.25	68.17	79.05	56.92	85.19	1418	1119	1574	1692	781	799	1247	1629	1402	1768	1151	2542	-	-	-	-	-	-	-
Csa1G062380	7.65	6.14	18.79	17.19	9.32	3.91	22.48	5.95	7.01	13.51	14.03	17.95	133	97	314	301	147	64	349	95	129	268	252	474	-	-	-	-	-	-	-
Csa1G062880	0	0	0	0	0	0	0	0	0	0	0	0	0	0	0	0	0	0	0	0	0	0	0	0	-	-	-	-	-	-	-
Csa1G062890	30.01	29.8	45.06	58.27	113	136.94	68.6	101.1	94.54	59.92	111.9	70.93	204	183	294	400	695	881	417	634	685	460	790	731	-	-	-	-	-	-	-
Csa1G062900	0.41	0.11	0.53	0.4	1.23	0.86	1.02	0.77	0.57	2.33	0.1	3.75	4	1	5	4	11	8	9	7	6	26	1	56	-	-	-	-	-	-	-
Csa1G062910	7.08	8.66	7.57	7.9	33.74	33.69	20.08	24.54	30.74	27.27	17.79	34.03	39	43	40	44	168	176	99	125	181	169	102	284	-	-	-	-	-	-	-
Csa1G062920	20.04	24.81	21.2	21.36	15.25	15.67	15.73	21.47	20.17	19.18	28.55	21.72	751	847	764	805	519	552	526	737	798	823	1103	1237	-	-	-	-	-	-	-
Csa1G062930	179.82	237.09	160.5	204.17	90.81	87.72	87.72	90.87	112.22	103.91	128.21	81.24	2727	3266	2339	3118	1249	1253	1188	1265	1802	1796	2009	1871	-	-	-	-	-	-	-
Csa1G062940	2.3	2.7	2.54	2.11	4.79	4.59	2.04	2.36	3.23	2.16	1.48	2.02	19	19	19	18	36	34	14	18	28	18	13	25	-	-	-	-	-	-	-
Csa1G062950	1.7	1.88	1.03	1.12	1.1	0.9	1.74	2.76	2.13	2.88	2.18	1.4	12	12	7	8	7	6	11	18	16	23	16	15	-	-	-	-	-	-	-
Csa1G062960	163.52	162.33	201.38	253.05	615.18	793.22	492.42	694.2	594.78	301.01	1412.29	529.52	2302	2075	2724	3588	7853	10521	6191	8974	8870	4827	20550	11319	-	-	-	-	-	-	-
Csa1G062970	0	0	0	0.34	0.94	0.72	0.19	0.37	0.32	0.45	0.65	0.22	0	0	0	2	5	4	1	2	2	3	4	2	-	-	-	-	-	-	-
Csa1G062980	0	0	0	0	0	0.11	0	0	0	0.09	0	0	0	0	0	0	0	1	0	0	0	1	0	0	-	-	-	-	-	-	-
Csa1G063480	14.55	22.65	24.56	36.98	59.99	82.2	61.33	87.84	42.89	23.83	84.39	40.69	108	152	175	277	403	577	407	601	339	200	650	458	-	-	-	-	-	-	-
Csa1G063490	7.96	5.83	6.4	6.64	7.83	9.3	5.13	4.61	4.26	3.32	7.89	2.84	26	17	20	22	23	29	15	14	15	12	27	14	-	-	-	-	-	-	-
Csa1G063500	23.99	27.65	22.39	26.62	17.27	16.4	19.46	29.61	28.77	25.62	28.96	26.73	412	431	369	460	269	265	298	466	522	501	513	696	-	-	-	-	-	-	-
Csa1G063510	0	0	0	0	0	2.64	0.96	0	0	0.83	0	0	0	0	0	0	0	3	1	0	0	1	0	0	-	-	-	-	-	-	-
Csa1G063520	48.88	48.22	51.93	58.66	26.94	27.79	35.39	42.77	42.92	39.86	39.6	32.48	942	845	962	1138	471	504	609	756	875	877	788	951	-	-	-	-	-	-	-
Csa1G063530	126.58	148.24	220.12	215.29	456.78	352.59	233.33	185.34	270.85	185.62	167.64	161.33	94	91	154	169	296	265	160	136	235	139	139	178	-	-	-	-	-	-	-
Csa1G063540	248.15	302.76	268.52	269.37	200.22	163.08	291.47	255.74	363.63	328.71	260.5	323.25	1237.27	1358.27	1283.69	1358.45	901.72	771.86	1300.59	1180.05	1940.58	1839.65	1353.16	2440.29	-	-	-	-	-	-	-
Csa1G063550	224.2	238.81	249.18	235.99	173.22	167.87	277.1	277.03	357.25	313.77	285.36	285.65	2133.73	2058.73	2277.31	2264.55	1493.28	1508.14	2356.41	2425.95	3611.42	3388.35	2812.84	4124.71	-	-	-	-	-	-	-
Csa1G063560	109.98	107.11	86.3	85.2	77.47	75.19	98.79	65.55	128.84	69.62	80.05	46.84	586	514	441	459	373	380	471	323	734	417	444	378	-	-	-	-	-	-	-
Csa1G063570	9.04	10.77	10.59	9.11	2.03	2.81	5.72	12.48	9.39	11.87	8.74	13.04	363	394	409	368	74	106	205	459	398	546	362	796	-	-	-	-	-	-	-
Csa1G063580	67.5	53.57	63.92	67.68	79.99	81.63	72.76	60.06	66.63	56.21	68.89	54.53	887	639	807	896	953	1011	854	725	928	841	936	1088	-	-	-	-	-	-	-
Csa1G063590	71.17	50.88	61.15	42.74	22.24	30.51	32.71	32.33	26.56	44.87	18.93	32.21	1055	685	871	638	299	426	433	440	417	758	290	725	-	-	-	-	-	-	-
Csa1G063600	1.65	1.33	1.37	2.07	1.7	2.67	2.09	1.67	1.55	1.45	1.16	1.81	15	11	12	19	14	23	17	14	15	15	11	25	-	-	-	-	-	-	-
Csa1G063610	2.74	3.15	3.17	2.68	2.41	1.42	3.64	3.74	4.43	3.96	4.44	4.7	109	114	121	107	87	53	129	136	186	180	182	284	-	-	-	-	-	-	-
Csa1G063620	0	0	0	0	0	0	0	0	0	0	0	0	0	0	0	0	0	0	0	0	0	0	0	0	-	-	-	-	-	-	-
Csa1G063630	3.57	4.3	3.89	3.87	1.56	0.44	3.53	4.33	3.29	4.3	4.25	4.97	43	47	45	47	17	5	38	48	42	59	53	91	-	-	-	-	-	-	-
Csa1G063640	0	1.5	2.65	1.19	7.14	9.93	9.51	6.36	6.46	2.47	5.63	5.04	0	1	2	1	5	8	7	5	6	2	5	6	-	-	-	-	-	-	-
Csa1G064140	11.09	12.46	9.53	9.69	9.35	9.53	10.04	10.75	10.2	11.02	10.64	10.93	201.56	205.95	166.41	177.38	154.21	163.01	154.88	161.7	196.12	213.58	199.63	293.42	-	-	-	-	-	-	-
Csa1G064150	1.37	0.7	4	3.6	4.25	3.81	11.66	6.53	4.24	2.43	13.7	2.48	19.44	9.05	54.59	51.62	54.79	50.99	148.12	85.3	63.88	39.42	201.37	53.58	-	-	-	-	-	-	-
Csa1G064160	0.2	0.22	0.1	0.1	0	0.32	0.56	0.65	0	0	0.48	0.07	2	2	1	1	0	3	5	6	0	0	5	1	-	-	-	-	-	-	-
Csa1G064170	0.62	1.11	1.13	1.31	4.61	2.71	2.69	3.88	4.31	3.33	2.32	6.73	8	13	14	17	54	33	31	46	59	49	31	132	-	-	-	-	-	-	-
Csa1G064670	4.11	4.52	7.24	7	7.72	8.1	8.29	12.41	14.87	11.53	9.76	16.68	94	94	159	161	160	174	169	260	359	301	230	579	-	-	-	-	-	-	-
Csa1G064680	15.96	14.64	15.07	18.32	23.76	28.43	11.84	19.98	21.34	16.91	19.46	16.88	172	143	156	199	232	289	114	198	244	207	217	276	-	-	-	-	-	-	-
Csa1G064690	14.05	10.38	25.22	26.9	58.86	44.85	49.4	25.2	24.88	12.04	47.03	13.8	90	60	155	174	341	272	283	149	170	87	313	134	-	-	-	-	-	-	-
Csa1G064700	43.77	30.83	38.92	34.16	64.54	53.56	42.47	29.59	35.15	37.79	36.57	35.12	473	302	404	372	632	546	410	294	403	464	409	576	-	-	-	-	-	-	-
Csa1G064710	19.94	17.57	17.37	18.55	29.46	20.44	18.5	17.44	17.31	18.12	16.3	19.08	239	191	200	224	320	231	198	192	220	247	202	347	-	-	-	-	-	-	-
Csa1G064720	0	0	0	0	0	0	0	0	0	0	0	0	0	0	0	0	0	0	0	0	0	0	0	0	-	-	-	-	-	-	-
Csa1G064730	2.07	2.19	2.15	2.2	2.36	2.76	2.23	2.42	2.1	1.14	1.41	0.71	27	26	27	29	28	34	26	29	29	17	19	14	-	-	-	-	-	-	-
Csa1G064740	1	0.66	0.77	0.86	1.99	0.85	3.15	2.62	1.77	1	1.55	1.5	15	9	11	13	27	12	42	36	28	17	24	34	-	-	-	-	-	-	-
Csa1G064750	6.21	6.62	7.39	8.03	8.21	10.81	9.06	8.92	9.19	8.22	10.81	9.14	56	54	64	73	67	92	73	74	88	84	101	125	-	-	-	-	-	-	-
Csa1G064760	7.61	3.67	16.39	11.79	20.13	16.07	15.36	8.42	12.09	7.78	21.81	7.21	46	20	95	72	110	92	83	47	78	53	137	66	-	-	-	-	-	-	-
Csa1G064770	5.15	3.33	6.51	5.62	6.32	3.13	4.84	4.38	5.8	10.23	1.04	4.84	19	11	23	21	21	11	16	15	23	42	4	27	-	-	-	-	-	-	-
Csa1G064780	0.15	0.08	0.16	0	0	0	0	0.16	0.14	0	0.07	0.1	2	1	2	0	0	0	0	2	2	0	1	2	-	-	-	-	-	-	-
Csa1G064790	0	0	0	0	0	0	0	0	0	0	0.08	0	0	0	0	0	0	0	0	0	0	0	1	0	-	-	-	-	-	-	-
Csa1G064800	0.27	0.15	0.21	0.2	0.3	0.29	0.69	0.45	0.45	0.54	0.4	0.76	4	2	3	3	4	4	9	6	7	9	6	17	-	-	-	-	-	-	-
Csa1G064810	23.49	16.98	20.78	23.94	43.31	30.59	22.47	17.33	25.15	20.71	13.17	18.68	132	86	112	136	220	163	113	90	151	131	77	159	-	-	-	-	-	-	-
Csa1G064820	0.18	1.16	0.55	0.79	0.39	0.19	1.28	3.35	3.49	2.71	5.02	4.41	2	12	6	9	4	2	13	35	42	35	59	76	-	-	-	-	-	-	-
Csa1G064830	0	0.53	0	0	0	0	0	0.53	0	0	0	0	0	1	0	0	0	0	0	1	0	0	0	0	-	-	-	-	-	-	-
Csa1G064840	0	0	0	0	0.12	0.12	0.13	0	0	0	0	0	0	0	0	0	1	1	1	0	0	0	0	0	-	-	-	-	-	-	-
Csa1G064850	0.97	0.77	0.72	0.41	1.38	0.73	0.46	1.95	0.91	2.57	1.47	1.92	7	5	5	3	9	5	3	13	7	21	11	21	-	-	-	-	-	-	-
Csa1G064860	18.39	18.53	16.38	17.87	9.43	10.59	10.09	19.91	23.49	25.37	14.31	29.56	110	100	94	108	51	60	54	110	150	171	89	268	-	-	-	-	-	-	-
Csa1G064870	0.19	0.07	0	0.18	0.07	0.26	0.35	0.07	0.53	0.22	0.12	0.16	3	1	0	3	1	4	5	1	9	4	2	4	-	-	-	-	-	-	-
Csa1G065370	0	0.1	0.09	0.09	0	0	0.1	0.19	0	0.16	0.17	0.12	0	1	1	1	0	0	1	2	0	2	2	2	-	-	-	-	-	-	-
Csa1G065380	0	0.08	0.14	0	0	0	0	0.08	0	0	0.07	0.09	0	1	2	0	0	0	0	1	0	0	1	2	-	-	-	-	-	-	-
Csa1G065390	0	0	0	0	0.21	0	0	0	0	0	0	0	0	0	0	0	1	0	0	0	0	0	0	0	-	-	-	-	-	-	-
Csa1G065400	0	0	0.16	0	0.34	0	0.17	0	0	0	0.29	0.2	0	0	1	0	2	0	1	0	0	0	2	2	-	-	-	-	-	-	-
Csa1G065410	7.76	8.25	7.25	9.42	6.73	6.55	9.66	11.35	12.15	11.58	10.53	11.97	117	113	105	143	92	93	130	157	194	199	164	274	-	-	-	-	-	-	-
Csa1G065420	0	0	0.16	0.15	0.17	0.08	0.52	0.17	0.07	0.14	0.6	0	0	0	2	2	2	1	6	2	1	2	8	0	-	-	-	-	-	-	-
Csa1G065920	0	0.41	0.13	0.12	0	0.13	0.14	0.53	0	0.54	0.71	0.16	0	3	1	1	0	1	1	4	0	5	6	2	-	-	-	-	-	-	-
Csa1G065930	0.11	0.12	0.18	0.34	0.5	0.36	0.95	0.25	0.48	0.6	0.82	0.15	2	2	3	6	8	6	15	4	9	12	15	4	-	-	-	-	-	-	-
Csa1G065940	0	0	0	0	0	0	0	0	0	0	0	0	0	0	0	0	0	0	0	0	0	0	0	0	-	-	-	-	-	-	-
Csa1G065950	0	0	0.14	0	0.15	0	0	0.3	0.39	0.25	0.53	0.09	0	0	1	0	1	0	0	2	3	2	4	1	-	-	-	-	-	-	-
Csa1G065960	23.95	27.8	30.18	34.87	47.88	48.46	62.47	49.5	35.04	25.36	49.73	23.58	233	245	282	342	422	445	543	443	362	280	501	348	-	-	-	-	-	-	-
Csa1G065970	37.12	36.45	41.56	59.25	87.58	107.72	60.4	73.9	96.16	49.14	118.92	72.44	295	262	317	475	630	809	429	541	813	442	980	873	-	-	-	-	-	-	-
Csa1G065980	44.02	50.85	51.2	48.33	20.6	26.89	26.47	43.1	36.39	45.79	30.62	60.4	1168	1228	1306	1290	496	671	627	1048	1020	1389	838	2435	-	-	-	-	-	-	-
Csa1G066480	930.15	1144.37	907.34	1122.31	1040.57	953.97	638.61	707.29	802.62	859.41	875.64	831.66	9976	11127	9347	12132	10113	9652	6119	6975	9135	10473	9720	13537	-	-	-	-	-	-	-
Csa1G066490	0.34	0.76	1.78	1.18	4.9	3.06	3.24	2.95	1.44	0.91	1.97	1.01	2	4	10	7	26	17	17	16	9	6	12	9	-	-	-	-	-	-	-
Csa1G066500	0	0	0	0	0	0	0	0	0	0	0	0	0	0	0	0	0	0	0	0	0	0	0	0	-	-	-	-	-	-	-
Csa1G066510	19.19	19	19.01	19.03	25.79	35.36	35.72	31.29	31.82	26.75	39.38	36.98	184	165	175	184	224	320	306	276	324	291	391	538	-	-	-	-	-	-	-
Csa1G066520	0.71	1.13	1.07	1.25	1.13	2.09	2.29	2.49	0.37	0.76	2.13	0.26	9	13	13	16	13	25	26	29	5	11	28	5	-	-	-	-	-	-	-
Csa1G066530	50.27	55.8	52.77	63.67	95	72.56	86.77	89.26	110.16	81.92	132.13	95.2	1115	1126	1125	1421	1912	1514	1718	1815	2583	2076	3023.89	3208	-	-	-	-	-	-	-
Csa1G066540	0	0	0	0	0	0	0	0	0	0	0.85	0	0	0	0	0	0	0	0	0	0	0	1.11	0	-	-	-	-	-	-	-
Csa1G066550	0	0	0	0	0.07	0	0	0	0	0	0	0	0	0	0	0	1	0	0	0	0	0	0	0	-	-	-	-	-	-	-
Csa1G066560	0	0	0	0	0	0	0.85	0.1	0	0	0	0	0	0	0	0	0	0	8	1	0	0	0	0	-	-	-	-	-	-	-
Csa1G066570	0	0	0	0	0	0	3.81	0	0	0	0	0	0	0	0	0	0	0	8	0	0	0	0	0	-	-	-	-	-	-	-
Csa1G068570	0.07	0.07	0	0.26	0.07	0.28	0.07	0.58	0.12	0.41	0.13	0.13	1	1	0	4	1	4	1	8	2	7	2	3	-	-	-	-	-	-	-
Csa1G070070	0	0	0	0	0	0	0	0.42	0	0	0	0	0	0	0	0	0	0	0	1	0	0	0	0	-	-	-	-	-	-	-
Csa1G070080	0.94	3.14	0.98	0.93	2.6	3.45	0.52	1.52	1.97	1.47	1.12	1.24	4	12	4	4	10	14	2	6	9	7	5	8	-	-	-	-	-	-	-
Csa1G070580	3.75	3.71	4.1	4.99	6.94	5.34	8.83	8.32	11.9	5.08	16.87	7.41	59	53	62	79	99	79	124	120	198	91	274	177	-	-	-	-	-	-	-
Csa1G070590	0.61	0.86	1.09	0.6	3.93	6.09	5.94	4.92	1.48	0.61	7.14	0.57	7	9	12	7	41	66	61	52	18	8	85	10	-	-	-	-	-	-	-
Csa1G070600	0.1	0	0.05	0.05	0.05	0.05	0	0.05	0.05	0.04	0.24	0.16	2	0	1	1	1	1	0	1	1	1	5	5	-	-	-	-	-	-	-
Csa1G070610	0.11	0	0.05	0.05	0	0	0	0	0.1	0.14	0.1	0	2	0	1	1	0	0	0	0	2	3	2	0	-	-	-	-	-	-	-
Csa1G070620	1.06	1.22	0.75	0.72	0.43	0.89	1.49	2.79	2.63	1.9	2.48	2.34	19	20	13	13	7	15	24	46	50	39	46	64	-	-	-	-	-	-	-
Csa1G071120	1.49	2.55	1.4	1.63	1.07	2.14	0.08	2.35	2.11	2.75	1.44	0.93	20	31	18	22	13	27	1	29	30	42	20	19	-	-	-	-	-	-	-
Csa1G071130	0.69	0.68	0.57	0.82	0	0.15	0.23	0.52	0.52	0.72	0.67	0.5	10	9	8	12	0	2	3	7	8	12	10	11	-	-	-	-	-	-	-
Csa1G071140	0.07	0.07	0.07	0.07	0	0	0.3	0.14	0.13	0	0.19	0.22	1	1	1	1	0	0	4	2	2	0	3	5	-	-	-	-	-	-	-
Csa1G071150	0	0	0	0	0	0	0	0	0	0	0	0	0	0	0	0	0	0	0	0	0	0	0	0	-	-	-	-	-	-	-
Csa1G071160	0	0	0	0	0	0	0	0	0	0	0	0	0	0	0	0	0	0	0	0	0	0	0	0	-	-	-	-	-	-	-
Csa1G071170	1.6	1.5	1.36	1.71	2.68	2.77	1.33	1.62	1.12	0.68	2.01	0.98	27	23	22	29	41	44	20	25	20	13	35	25	-	-	-	-	-	-	-
Csa1G071180	0	0	0	0	0	0	0	0	0	0	0	0	0	0	0	0	0	0	0	0	0	0	0	0	-	-	-	-	-	-	-
Csa1G071190	0.54	0.68	0.56	0.23	0	0.24	0.51	1.08	1.01	0.67	0.82	1.36	7	8	7	3	0	3	6	13	14	10	11	27	-	-	-	-	-	-	-
Csa1G071200	0	0	0	0	0	0	0.09	0	0	0	0	0.05	0	0	0	0	0	0	1	0	0	0	0	1	-	-	-	-	-	-	-
Csa1G071210	0	0	0.07	0	0	0	0	0	0	0	0	0.05	0	0	1	0	0	0	0	0	0	0	0	1	-	-	-	-	-	-	-
Csa1G071220	0	0	0	0	0	0	0	0	0	0.07	0	0	0	0	0	0	0	0	0	0	0	1	0	0	-	-	-	-	-	-	-
Csa1G071230	0	0	0	0	0	0	0	0	0	0	0	0	0	0	0	0	0	0	0	0	0	0	0	0	-	-	-	-	-	-	-
Csa1G071240	0	0	0	0	0	0	0	0	0	0	0	0.05	0	0	0	0	0	0	0	0	0	0	0	1	-	-	-	-	-	-	-
Csa1G071250	0	0	0	0	0	0	0	0	0	0	0	0	0	0	0	0	0	0	0	0	0	0	0	0	-	-	-	-	-	-	-
Csa1G071260	0	0	0.09	0	0	0	0	0	0	0	0	0	0	0	1	0	0	0	0	0	0	0	0	0	-	-	-	-	-	-	-
Csa1G071270	0.94	0.44	1.14	0.64	1.48	1.09	2.36	4.03	4.15	2.14	5.38	2.25	14	5	17	11	17	15	35	57	69	40	92	57	-	-	-	-	-	-	-
Csa1G071280	0	0.22	0.07	0	0.15	0	0.15	0.22	0.25	0.18	0.58	0.57	0	3	1	0	2	0	2	3	4	3	9	13	-	-	-	-	-	-	-
Csa1G071290	0	0	0	0	0	0	0	0	0	0	0	0	0	0	0	0	0	0	0	0	0	0	0	0	-	-	-	-	-	-	-
Csa1G071790	0	0	0	0	0	0	0	0	0	0	0	0	0	0	0	0	0	0	0	0	0	0	0	0	-	-	-	-	-	-	-
Csa1G071800	0	0	0	0	0	0	0	0	0	0	0	0	0	0	0	0	0	0	0	0	0	0	0	0	-	-	-	-	-	-	-
Csa1G071810	0	0.39	0.73	0	0.77	0.72	0.39	0.74	0	0.31	0.99	0.23	0	1	2	0	2	2	1	2	0	1	3	1	-	-	-	-	-	-	-
Csa1G071820	0	0	0	0	0	0.27	0	0	0.24	0.23	0.49	0	0	0	0	0	0	1	0	0	1	1	2	0	-	-	-	-	-	-	-
Csa1G071830	0.11	0.85	0.68	0.98	3.39	2.32	0.98	2.26	2.06	1.26	0.95	1.23	1	7	6	9	28	20	8	19	20	13	9	17	-	-	-	-	-	-	-
Csa1G071840	0.56	0.16	0	0.56	0.31	0.15	0.16	0.46	0.13	0	0.41	0	4	1	0	4	2	1	1	3	1	0	3	0	-	-	-	-	-	-	-
Csa1G071850	0	0	0	0	1.11	0.36	0	0	1.59	0.29	0.33	0.22	0	0	0	0	3	1	0	0	5	1	1	1	-	-	-	-	-	-	-
Csa1G071860	0.58	0	0.61	0	0	2.39	0.64	0	0.53	2.16	1.63	0.39	1	0	1	0	0	4	1	0	1	4	3	1	-	-	-	-	-	-	-
Csa1G071870	16.78	20.6	18.26	17.43	21.42	27.06	40.18	39.93	42.54	26.55	56.4	31.02	260	290	272	272	301	395	556	568	698	469	903	730	-	-	-	-	-	-	-
Csa1G071880	12.54	16.11	15.25	14.74	9.76	10.32	9.72	16.38	17.78	16.02	19.39	15	279	326	326	330	197	216	193	334	418	407	445	507	-	-	-	-	-	-	-
Csa1G071890	1.08	0.69	0.61	0.67	0.69	0.29	0.86	0.74	0.47	0.63	1.48	0.68	24	14	13	15	14	6	17	15	11	16	34	23	-	-	-	-	-	-	-
Csa1G071900	6.3	6.21	7.05	7.61	10.12	8.97	7.11	6.27	10.95	8.69	7.06	10.94	127	115	138	155	187	169	125	117	233	192	145	334	-	-	-	-	-	-	-
Csa1G071910	21.44	15.74	16.92	19.14	23.65	27.58	17.99	26.47	24.23	22.29	22.18	25.1	280	185	211	251	280	338	210	316	333	330	298	495	-	-	-	-	-	-	-
Csa1G071920	21.98	27.44	24.13	23.4	18.86	16.16	32.34	24.94	25.17	24.91	30.36	31.02	397	449	417	425	305	277	521	414	481	510	565	846	-	-	-	-	-	-	-
Csa1G071930	0.57	0.42	0.6	0.38	0.42	0.91	0	0.73	0.81	0.42	0.28	0.19	6	4	6	4	4	9	0	7	9	5	3	3	-	-	-	-	-	-	-
Csa1G071940	0.84	1.39	1.75	2.49	3.7	4.33	3.4	6.26	2.17	1.57	7.08	2.83	8	12	16	24	32	39	29	55	22	17	70	41	-	-	-	-	-	-	-
Csa1G072440	14.45	11.72	14.64	16.19	15.84	15.21	19.37	21.27	17.97	16.88	24.03	18.4	147	108	143	166	146	146	176	199	194	195	253	284	-	-	-	-	-	-	-
Csa1G072450	5.52	1.69	4.1	5.65	7.77	5.61	5.75	5.93	6.4	3.42	10.43	5.46	45	13	33	49	60	46	43	47	58	33	88	71	-	-	-	-	-	-	-
Csa1G072460	9.08	10.33	9.05	10.74	5.76	9.71	8.13	11.2	12.35	10.3	11.48	11.76	120	124	115	143	69	121	96	136	173	155	157	236	-	-	-	-	-	-	-
Csa1G072470	10.3	9.63	11.3	11.02	16.43	16.53	12.89	13.29	13.26	14.26	15.32	16.41	172	145	181	184	248	259	191	203	234	271	263	414	-	-	-	-	-	-	-
Csa1G072480	2.11	3.22	3.25	1.55	1.42	2.38	1.14	2.96	2.69	3.7	1.91	2.95	31	43	46	23	19	33	15	40	42	62	29	66	-	-	-	-	-	-	-
Csa1G072490	6.33	8.59	9.22	8.85	4.6	3.81	11.88	14.61	13.1	12.07	18.92	15.88	182	225	255	256	120	103	305	385	398	397	561	694	-	-	-	-	-	-	-
Csa1G072990	17.7	20.34	22.22	22.01	36.86	28.88	40.06	31.02	34.77	31.01	38.03	42.35	334	349	403	418	631	513	675	537	694	668	741	1214	-	-	-	-	-	-	-
Csa1G073000	41.41	36.11	56.17	54.9	107.3	70.09	85.08	55.74	69.88	43.39	75.23	73.92	121	94	157	163	282	196	223	152	221	140	231	326	-	-	-	-	-	-	-
Csa1G073010	17.55	13.91	22.94	22.14	11.17	14.88	7.44	17.66	14.89	10.61	6	11.33	87	62	109	111	50	70	33	81	79	59	31	85	-	-	-	-	-	-	-
Csa1G073020	73.96	56.05	82.34	85.74	112.78	119.93	69.28	75.62	77.86	53.1	96.06	74.13	371	253	396	435	511	571	311	351	418	299	502	563	-	-	-	-	-	-	-
Csa1G073030	0	0	0	0	0	0	0	0	0	0	0	0	0	0	0	0	0	0	0	0	0	0	0	0	-	-	-	-	-	-	-
Csa1G073040	8.57	7.2	6.89	4.86	7.75	7.97	8.41	10.31	14.02	11.2	10.5	9.79	105	80	81	60	86	92	92	116	182	156	133	182	-	-	-	-	-	-	-
Csa1G073050	1.56	0.7	2.73	7.95	18.92	10.31	20.87	9.73	12.31	8.59	9.6	7.61	22	9	37	113	242	137	263	126	184	138	140	163	-	-	-	-	-	-	-
Csa1G073060	0	0	0	0	0	0	0	0	0	0	0.1	0	0	0	0	0	0	0	0	0	0	0	1	0	-	-	-	-	-	-	-
Csa1G073070	0	0	0	0	0	0	0	0	0	0	0	0	0	0	0	0	0	0	0	0	0	0	0	0	-	-	-	-	-	-	-
Csa1G073080	1.26	2.31	1.7	1.49	1.19	1.94	2.83	5.35	8.49	5.49	6.93	9.23	27	45	35	32	23	39	54	105	192	134	153	300	-	-	-	-	-	-	-
Csa1G073090	0	0	0	0	0	0	0	0.15	0	0	0	0	0	0	0	0	0	0	0	2	0	0	0	0	-	-	-	-	-	-	-
Csa1G073100	0	0	0	0	0	0	0	0	0	0	0	0	0	0	0	0	0	0	0	0	0	0	0	0	-	-	-	-	-	-	-
Csa1G073110	0	0	0	0	0	0	0	0	0	0	0	0	0	0	0	0	0	0	0	0	0	0	0	0	-	-	-	-	-	-	-
Csa1G073610	0	0	0	0	0	0	0	0	0.72	0	0	0	0	0	0	0	0	0	0	0	2	0	0	0	-	-	-	-	-	-	-
Csa1G073620	0	0	0	0	0	0	0	0	0	0	0	0	0	0	0	0	0	0	0	0	0	0	0	0	-	-	-	-	-	-	-
Csa1G073630	0	0	0	0	0	0	0	0	0	0	0	0	0	0	0	0	0	0	0	0	0	0	0	0	-	-	-	-	-	-	-
Csa1G073640	2.9	4.53	2.77	6.07	12.8	13.04	14.83	16.54	34.74	28.69	14.46	38.75	48	68	44	101	192	203	219	251	608	541	247	973	-	-	-	-	-	-	-
Csa1G073650	10.58	11.71	14.85	15.86	29.87	24.68	20.2	20.7	20.4	20.16	20.65	19.86	72	72	97	109	184	159	123	130	148	155	146	205	-	-	-	-	-	-	-
Csa1G073660	2.26	5.08	2.36	1.85	0	1.96	0.42	1.61	0	0.68	1.43	0.25	6	12	6	5	0	5	1	4	0	2	4	1	-	-	-	-	-	-	-
Csa1G073670	0.18	0	0.19	0.18	0	0.09	0.1	0.1	0.08	0	0.17	0.29	2	0	2	2	0	1	1	1	1	0	2	5	-	-	-	-	-	-	-
Csa1G073680	0	2.27	0	0	0	0	0	0	0.85	0	0	0	0	2	0	0	0	0	0	0	1	0	0	0	-	-	-	-	-	-	-
Csa1G073690	16.84	16.1	16.28	15.79	11.56	11.83	18.98	19.11	20.81	19.47	21.6	21.34	509	443	473	480	317	336	512	529	664	673	673	980	-	-	-	-	-	-	-
Csa1G073700	2.29	3.01	3.47	3.29	3.46	2.63	4.88	4.27	4.28	4.08	5.79	5.77	11	13	16	16	15	12	21	19	22	22	29	42	-	-	-	-	-	-	-
Csa1G073710	7.93	11.8	8.84	8.79	1.63	2.15	17.57	16.72	14.69	13.38	16.82	14.65	278	377	298	310	52	71	550	537	544	537	608	781	-	-	-	-	-	-	-
Csa1G073720	1.38	1.01	0.96	0.46	0.51	0.49	0	2.51	0.44	0.4	0	0.6	3	2	2	1	1	1	0	5	1	1	0	2	-	-	-	-	-	-	-
Csa1G073730	21.8	22.94	21.75	22.76	22.56	19.14	26.72	29.4	30.8	26.22	30.26	28.74	392	375	376	412	368	324	429	485	586	538	562	785	-	-	-	-	-	-	-
Csa1G073740	2.81	3.83	2.77	2.28	5.14	2.75	3.06	1.77	5.58	3.44	2.86	1.75	38	47	36	31	63	35	37	22	80	53	40	36	-	-	-	-	-	-	-
Csa1G073750	35.2	34.19	24.72	23.19	34.83	27.14	26.38	26.31	29.64	30.06	18.46	27.37	526	464	355	349	472	382	352	361	469	512	285	621	-	-	-	-	-	-	-
Csa1G073760	10.31	12.9	10.01	13.08	12.66	11.84	15.97	15.95	17.85	17.3	16.79	18.02	133	151	124	170	148	144	184	189	244	254	224	353	-	-	-	-	-	-	-
Csa1G073770	2.93	5.2	4.29	4.63	1.92	2.7	3.22	5.09	4.47	4.91	5.47	4.5	81	127	114	123	43	62	78	128	129	149	155	186	-	-	-	-	-	-	-
Csa1G073780	13.23	10.82	12.52	10.83	6.81	10.3	8.04	8.38	7.68	10.06	6.83	10.37	210	156	191	173	98	154	114	122	129	182	112	250	-	-	-	-	-	-	-
Csa1G073790	13.41	9.17	11.48	11.01	10.89	17.09	6.04	10.07	6.84	9.89	5.35	7.87	173.95	108	143	143.91	128	208.92	70	120	94	146	71.8	155	-	-	-	-	-	-	-
Csa1G073800	0.38	0.28	0.52	1.25	0.69	1.6	0.84	0.68	1.06	1.22	1.35	0.41	3.05	2	4	10.09	5	12.08	6	5	9	11	11.2	5	-	-	-	-	-	-	-
Csa1G073810	2	2.21	1.34	2.26	10.41	6.63	7.34	6.34	6.56	5.3	6.32	6.02	14	14	9	16	66	44	46	41	49	42	46	64	-	-	-	-	-	-	-
Csa1G073820	3.39	1.88	3.05	3.82	7.67	7.98	2.59	5.85	5.06	5.06	3.12	6.71	22	11	19	25	45	49	15	35	35	37	21	66	-	-	-	-	-	-	-
Csa1G073830	11.33	10.73	10.25	9.15	13.68	14.65	14.34	11.63	16.22	14.52	9.9	14.36	76	65	66	62	83	93	86	72	116	110	69	146	-	-	-	-	-	-	-
Csa1G073840	3.6	4.47	3.66	4.56	4.18	3.15	2.72	4.02	4.42	4.84	4.62	3.86	40	45	39	51	42	33	27	41	52	61	53	65	-	-	-	-	-	-	-
Csa1G073850	6.17	8.47	7.35	6.39	4.7	4.16	7.99	8.93	10.73	10.69	10.53	13.2	341	427	391	355	236	216	394	452	626	677	600	1110	-	-	-	-	-	-	-
Csa1G073860	6.34	6.36	7.15	5.78	4.82	4.72	8.69	9.8	7.38	7.3	7.81	8.57	193	176	209	177	133	135	236	273	237	254	245	396	-	-	-	-	-	-	-
Csa1G073870	9.56	10.6	10.08	10.27	12.29	10.69	10.85	11.01	11.94	9.19	11.28	12.22	235	237	238	254	274	247	238	248	310	258	286	456	-	-	-	-	-	-	-
Csa1G073880	0.84	0	0	0.82	0	0	2.8	0.88	0	0	1.56	0.57	1	0	0	1	0	0	3	1	0	0	2	1	-	-	-	-	-	-	-
Csa1G073890	1.3	2.11	1.61	1.41	0.89	1.78	2.63	2.83	3.68	3.09	4.55	3.67	21	31	25	23	13	27	38	42	63	57	76	90	-	-	-	-	-	-	-
Csa1G073900	2.67	3.37	2.12	1.51	65.5	23.11	4.69	5.1	17.78	9.09	11.75	16.58	21	24	16	12	467	172	33	37	149	81	96	198	-	-	-	-	-	-	-
Csa1G074400	15.51	13.98	11.61	23.11	37.56	44.46	13.46	20.93	13.66	9.25	28.94	9.88	85	69	61	128	186	231	66	106	80	57	165	82	-	-	-	-	-	-	-
Csa1G074900	3.38	3.45	4.5	4.1	5.32	6.25	3.51	5.32	4.5	4.12	5.45	6.68	54	50	69	66	77	94	50	78	76	75	90	162	-	-	-	-	-	-	-
Csa1G074910	172.49	188.89	222.91	208.67	273.65	339.51	183.57	248.41	257.21	296.02	109.85	360.44	1355	1342	1681	1654	1946	2521	1289	1798	2150	2632	895	4294	-	-	-	-	-	-	-
Csa1G074920	38.55	31.53	37.06	36.45	53.06	43.41	35.94	39.85	38.16	30.78	24.75	35.26	205	151	189	196	255	219	171	196	217	184	137	284	-	-	-	-	-	-	-
Csa1G074930	2.33	2.94	2.88	3	4.37	4.39	7.41	7.83	8.94	6.44	8.79	8.16	74	85	88	96	126	131	210	228	300	234	288	394	-	-	-	-	-	-	-
Csa1G074940	23.79	24.35	24.32	22.29	39.28	44.13	24.39	19.1	21.24	21.95	22.77	15.72	98	90	96	93	146	173	90	73	94	101	98	98	-	-	-	-	-	-	-
Csa1G074950	0.73	0	1.91	0.9	4.05	2.12	4.29	1.98	1.03	0.98	1.93	0.36	4	0	10	5	20	11	21	10	6	6	11	3	-	-	-	-	-	-	-
Csa1G074960	0.27	0	1.42	1.87	6.62	4.27	9.99	5.84	3.28	0.97	3.63	0.36	1	0	5	7	22	15	33	20	13	4	14	2	-	-	-	-	-	-	-
Csa1G074970	11.58	9.76	12.94	14.62	21.39	20.19	23.8	24.72	21.31	16.89	20.13	19.78	110	84	118	140	184	181	202	216	215	182	198	285	-	-	-	-	-	-	-
Csa1G074980	20.86	17.73	16.38	19.2	38.15	42.68	36.96	30.57	34.59	40.84	35.64	76.84	142	109	107	132	235	275	225	192	251	314	252	793	-	-	-	-	-	-	-
Csa1G074990	50.4	38.37	42.93	36.18	28.89	36.97	25.22	32.24	21.23	40.98	14.27	26.92	539	372	441	390	280	373	241	317	241	498	158	437	-	-	-	-	-	-	-
Csa1G075000	0	0	0	0	0	0	0	0	0	0	0	0	0	0	0	0	0	0	0	0	0	0	0	0	-	-	-	-	-	-	-
Csa1G075010	0	0	0	0	0	0	0	0	0	0	0	0	0	0	0	0	0	0	0	0	0	0	0	0	-	-	-	-	-	-	-
Csa1G075020	14.47	17.88	16.54	17.77	20.75	19.53	21.63	25.76	23.3	22.47	20.46	22.2	348	390	380	428	449	438	463	566	590	616	507	807	-	-	-	-	-	-	-
Csa1G075030	13.18	15	18.62	15.82	49.88	54.28	28.57	31.46	35.58	25.73	17.55	33.34	51	52	69	62	174	200	99	113	148	111	71	195	-	-	-	-	-	-	-
Csa1G075040	0	0	0	0	0	0	0	0	0	0	0	0	0	0	0	0	0	0	0	0	0	0	0	0	-	-	-	-	-	-	-
Csa1G075050	13.84	12.46	13.47	17.01	27.9	32.29	12.41	16.15	17.83	10.91	15.66	11.94	91	74	85	113	166	201	73	98	125	81	107	119	-	-	-	-	-	-	-
Csa1G075060	2.29	1.39	3.04	3.91	6.68	10.96	3.26	15.29	6.61	6.5	5.19	8.52	11	6	14	19	29	50	14	68	34	35	26	62	-	-	-	-	-	-	-
Csa1G075560	2.54	3.55	3.42	4.12	2.8	3.49	4.93	6.55	4.92	4.4	7.8	3.88	41	52	53	67	41	53	71	97	84	81	130	95	-	-	-	-	-	-	-
Csa1G075570	16.84	12.68	14.69	15.51	23.67	24.9	15.66	14.5	15.44	14.08	12.35	15.71	154	105	129	143	196	215	128	122	150	146	117	218	-	-	-	-	-	-	-
Csa1G075580	10.2	13.73	11.95	12.09	12.79	10.1	20.7	20.44	18.69	18.24	26.81	21.39	333	408	375	397	318	269	603	611	644	681	902	1061	-	-	-	-	-	-	-
Csa1G075590	2.72	2.6	2.28	2.35	1.3	1.38	2.12	2.71	3.35	2.9	1.6	3.35	46	40	37	40	20	22	32	42	60	56	28	86	-	-	-	-	-	-	-
Csa1G075600	34.21	44.87	39.21	39.76	32.09	27.28	56.52	53.04	51.7	47.9	63.39	50.84	1106	1321	1219	1293	942	829	1631	1571	1765	1772	2113	2498	-	-	-	-	-	-	-
Csa1G076100	8.75	4.84	8.1	9.88	9.8	11.58	18.49	14.78	14.05	8.26	21.8	8.33	72	36	64	82	73	90	136	112	123	77	186	104	-	-	-	-	-	-	-
Csa1G076600	6.82	7.99	7.72	8.71	10.72	9.76	6.68	14.75	9.4	11.09	6.43	10.22	80	85	87	103	114	108	70	159	117	148	78	182	-	-	-	-	-	-	-
Csa1G076610	10.86	8.89	9.62	11.61	10.1	12.5	8.18	13.71	10.88	13.55	8.31	14.55	183.67	136.6	156.39	197.7	154.83	199.03	123.52	212.67	194.67	261.32	145.08	373.54	-	-	-	-	-	-	-
Csa1G076620	23.56	23.02	21.71	27.78	17.01	15.99	14.92	13.32	15.01	17.87	14.32	14.88	143.33	146.4	158.61	197.3	138.17	145.97	85.48	82.33	120.33	139.68	101.92	147.46	-	-	-	-	-	-	-
Csa1G077120	25.96	27.39	27.16	27.6	13.04	10.4	11.65	15.75	19.14	14.24	17.83	14.42	222	212	223	238	101	84	89	124	174	138	158	187	-	-	-	-	-	-	-
Csa1G077130	6.32	7.26	7.01	7.02	3.94	4.45	5.52	5.93	5.93	6.63	5.09	7.4	136	142	145	152	77	90	106	117	135	163	113	242	-	-	-	-	-	-	-
Csa1G077140	0.09	0.2	0	0	0.2	0.1	0	0.2	0.09	0.08	0.62	0.18	1	2	0	0	2	1	0	2	1	1	7	3	-	-	-	-	-	-	-
Csa1G077150	3.94	4.84	4.32	5.94	11.02	10.04	5.33	6.27	8.71	6.1	6.36	10.82	19	21	20	29	48	46	23	28	45	33	32	79	-	-	-	-	-	-	-
Csa1G077160	0	0	0	0	0	0	0	0.41	0	0	0	0	0	0	0	0	0	0	0	1	0	0	0	0	-	-	-	-	-	-	-
Csa1G077180	11.51	18.46	13.48	10.39	8.9	6.57	10.31	10.92	12.68	15.19	9.2	13.23	285	416	321	259	200	153	228	248	332	430	235	498	-	-	-	-	-	-	-
Csa1G077190	6.95	2.27	4.23	2.57	13.17	8.49	6.46	10.89	6.71	3.13	4.14	5.36	24	7	14	9	41	28	20	35	25	12	15	28	-	-	-	-	-	-	-
Csa1G077200	0	0	0	0	0	0	0	0	0	0	0	0	0	0	0	0	0	0	0	0	0	0	0	0	-	-	-	-	-	-	-
Csa1G077210	10.98	10.2	6.73	8.31	3.03	5.45	6.32	7.69	5.3	7.59	6.21	5.65	68	57	40	52	17	32	35	44	35	53	40	53	-	-	-	-	-	-	-
Csa1G077220	20.26	20.92	20.56	18.75	12.91	16.44	11.06	17.48	14.09	17.61	12.37	17.9	322	302	314	300	186	246	157	255	237	319	203	432	-	-	-	-	-	-	-
Csa1G077230	9.13	7.16	7.79	7.31	7.53	11.99	4.68	7.65	7.14	6.88	6.26	7.25	83	59	68	67	62	103	38	64	69	71	59	100	-	-	-	-	-	-	-
Csa1G077240	16.47	14.29	16.35	16.35	13.92	14.23	19.03	17.3	16.06	15	15.99	16.67	202	159	193	202	155	165	209	195	209	210	203	311	-	-	-	-	-	-	-
Csa1G077740	17.91	14.41	14.36	17.95	14.92	16.85	15.95	24.24	19.8	19.77	12.71	18.6	196	143	151	198	148	174	156	244	230	246	144	309	-	-	-	-	-	-	-
Csa1G077750	0	0	0	0	0	0	0	0	0	0	0	0	0	0	0	0	0	0	0	0	0	0	0	0	-	-	-	-	-	-	-
Csa1G077760	0	0	0	0	0	0	0	0	0	0	0	0	0	0	0	0	0	0	0	0	0	0	0	0	-	-	-	-	-	-	-
Csa1G083760	4.17	6.34	5.92	6.46	8.94	9.68	5.32	5.76	7.46	8.32	9.1	6.51	14	19	19	22	27	31	16	18	27	31	32	33	-	-	-	-	-	-	-
Csa1G084260	3.68	4.4	3.48	2.12	0.69	0.91	3.24	6.56	5.13	6.03	5.8	4.73	112	122	102	65	19	26	88	183	165	210	182	219	-	-	-	-	-	-	-
Csa1G084270	1.88	2.1	2.21	0.7	0.26	0	2.89	5.58	2.41	3.16	3.38	3.89	8	8	9	3	1	0	11	22	11	15	15	25	-	-	-	-	-	-	-
Csa1G084280	54.69	52.35	56.1	48.52	49.8	43.75	50.78	58.9	53.46	52.95	55.07	59.45	1064	926	1049	950	879	801	882	1051	1100	1176	1106	1757	-	-	-	-	-	-	-
Csa1G084290	7.96	8.12	7.13	5.18	12.51	10.01	6.82	5.4	5.5	5.17	9.24	5.74	64	59	55	42	91	76	49	40	47	47	77	70	-	-	-	-	-	-	-
Csa1G084300	34.9	56.47	37.62	40.9	22.6	22.07	40.08	40.51	44.67	43.49	46.76	38.85	876	1290	908	1033	515	521	898	932	1185	1248	1211	1482	-	-	-	-	-	-	-
Csa1G084310	29.89	36.61	28.67	22.41	15.1	13.99	41.06	32.12	35.68	43.98	32.06	37.42	964	1075	889	727	442	424	1182	949	1215	1623	1066	1834	-	-	-	-	-	-	-
Csa1G084320	1540.47	1498.22	1145.89	1046.23	1019.34	1731.35	564.81	1169.08	796.85	938.7	717.04	1156.92	7836	6859	5589	5382	4684	8358	2571	5502	4337	5362	3799	8911	-	-	-	-	-	-	-
Csa1G084330	15.83	19.35	17.01	19.58	9.23	13.36	28.62	37.88	23.4	18.55	38.04	18.02	244	271	252	304	129	194	394	536	382	326	606	422	-	-	-	-	-	-	-
Csa1G084830	21.29	19.48	22.55	21.88	21.16	16.76	23.25	21.21	20.94	21.47	22.92	22	283	235	288	293	255	210	276	259	295	325	315	444	-	-	-	-	-	-	-
Csa1G084840	0	0	0	0	0	0	0	0	0	0	0	0	0	0	0	0	0	0	0	0	0	0	0	0	-	-	-	-	-	-	-
Csa1G084850	0	0	0	0	0	0	0	0	0	0	0	0	0	0	0	0	0	0	0	0	0	0	0	0	-	-	-	-	-	-	-
Csa1G085350	0	0	0	0	0	0	0	0	0	0	0	0	0	0	0	0	0	0	0	0	0	0	0	0	-	-	-	-	-	-	-
Csa1G085360	10.55	10.81	12.21	11.38	6.05	5.17	11.07	19.2	16.29	13.87	16.83	17.78	221	206	246	240	115	102	207	369	361	332	364	566	-	-	-	-	-	-	-
Csa1G085370	9.89	2.79	7.65	9.02	10.15	10.7	8.17	8.69	9.69	6.67	23.87	6.84	160	41	119	147	149	163	118	129	166	123	399	168	-	-	-	-	-	-	-
Csa1G085380	54.08	44.03	58.21	53.34	113.81	72.43	107.2	42.24	70.49	38.59	118.89	63.02	421	310	435	419	802	533	746	303	584	340	960	744	-	-	-	-	-	-	-
Csa1G085390	15.77	21.78	21.56	23.09	36.11	25.54	22.38	20.02	30.16	27.74	26.84	40.97	236	296	310	348	490	360	299	275	478	473	415	931	-	-	-	-	-	-	-
Csa1G085890	1.37	0.94	0.61	1.17	2.31	1.94	1.39	2.21	2.78	3.84	3.67	2.28	21	13	9	18	32	28	19	31	45	67	58	53	-	-	-	-	-	-	-
Csa1G086390	7.9	6.84	6.6	5.77	4.54	3.17	9.28	9.08	8.24	8.02	8.52	9.35	188	148	151	138	98	71	197	198	207	218	209	338	-	-	-	-	-	-	-
Csa1G086890	12.16	13.53	13.4	12.46	9.25	7.14	11.32	11.88	10.58	13.68	8.88	10.97	119	120	126	123	82	66	99	107	110	152	90	163	-	-	-	-	-	-	-
Csa1G086900	1.95	1.51	2.17	2.91	1.22	2.7	2.48	2.91	2.71	3.89	3.15	3.52	30	21	32	45	17	39	34	41	44	68	50	82	-	-	-	-	-	-	-
Csa1G086910	14	16.75	14.65	11.66	11.15	10.71	13.37	14.42	16.45	22.83	9.65	19.05	339	369	341	284	245	244	289	320	421	632	241	701	-	-	-	-	-	-	-
Csa1G086920	9.6	14.15	10.21	9.97	5.97	5.41	14.62	13.88	15.11	16.06	21.74	17.84	319	426	324	332	180	169	434	421	528	607	741	896	-	-	-	-	-	-	-
Csa1G086930	4.5	4.88	5.89	5.43	2.91	3.82	5.11	4.69	5.34	5.81	5.79	5.84	70	69	88	85	41	56	71	67	88	103	93	138	-	-	-	-	-	-	-
Csa1G087430	3.54	5.5	4.22	2.52	2.87	2.89	4.04	5.06	4.48	5.73	5.15	5.49	104	147	117	73	71	73	106	136	139	190	156	245	-	-	-	-	-	-	-
Csa1G087440	4.23	5.92	2.88	2.18	0	0	3.49	7.36	3.27	6.38	4.06	5.58	23	29	15	12	0	0	17	37	19	39	23	46	-	-	-	-	-	-	-
Csa1G087940	9.26	12.74	10.04	11.66	7.73	8.99	11.39	15.14	15.38	13.6	15.44	17.06	285	357	297	361	216	260	313	427	500	479	490	798	-	-	-	-	-	-	-
Csa1G088440	0.31	2.08	0.65	0.61	1.03	1.94	0.34	1.33	1.15	0.56	0.29	2.05	1	6	2	2	3	6	1	4	4	2	1	10	-	-	-	-	-	-	-
Csa1G088450	0	0.59	0	0.78	1.17	1.94	0.88	0.57	0.74	1.66	1.01	0.7	0	2	0	3	4	7	3	2	3	7	4	4	-	-	-	-	-	-	-
Csa1G088460	4.06	3.97	4.54	4.48	4.7	4.58	8.03	7.49	10.14	8.74	7.82	11.12	81	72	87	90	85	86	143	137	214	199	161	337	-	-	-	-	-	-	-
Csa1G088470	52.35	57.48	49.56	55.98	51.2	35.34	29.96	22.15	36.89	41.46	35.04	33.83	338	335	307	365	299	216	173	132	254	302	235	331	-	-	-	-	-	-	-
Csa1G089470	2.87	1.95	1	2.84	0.71	1.18	0.89	2.25	2.39	2.97	2.3	2.21	18	11	6	18	4	7	5	13	16	21	15	21	-	-	-	-	-	-	-
Csa1G089480	9.96	6.36	11.47	7.86	5.12	4.58	10.97	10.32	12.81	9.58	9.16	7.88	11	6	12	9	5	5	11	11	16	11	11	13	-	-	-	-	-	-	-
Csa1G089490	0	0.29	0	0.39	2.04	3.35	1.18	2.29	4.96	2.57	2.16	5.31	0	2	0	3	14	24	8	16	40	22	17	61	-	-	-	-	-	-	-
Csa1G089500	45.23	48.85	53.72	52.16	36.68	48.91	31.53	59.74	63.51	59.07	51.41	54.07	1008	998	1152	1180	677	937	665	1268	1560	1590	1255	1918	-	-	-	-	-	-	-
Csa1G089510	18.67	22.55	20	17.07	18.02	14.47	11.47	14.56	16.43	14.07	15.21	15.18	142	155	146	131	124	104	78	102	133	121	120	175	-	-	-	-	-	-	-
Csa1G095010	46.33	39.9	42.91	40.91	56.06	66.65	36.64	38.64	40.7	43.67	31.84	41.34	287	223	255	256	314	391	203	221	269	305	205	388	-	-	-	-	-	-	-
Csa1G095020	0.26	0.5	0.4	0.64	0.07	0.27	0.43	0.42	0.61	0.74	0.75	0.51	4	7	6	10	1	4	6	6	10	13	12	12	-	-	-	-	-	-	-
Csa1G095030	539.99	439.74	422.96	489.11	215.57	292.89	119.39	150.42	135.91	225.36	118.57	170.24	2861	2098	2149	2620	1032	1472	566	737	770	1342	654	1366	-	-	-	-	-	-	-
Csa1G095530	5.39	5.09	5.81	4.91	6.16	6.54	4.24	6.99	5.82	6.19	5.84	6	84	72	87	77	87	96	59	100	96	110	94	142	-	-	-	-	-	-	-
Csa1G095540	0.17	0	0.43	0.16	0.27	0	0	0.27	0.31	0.15	0.24	0.11	2	0	5	2	3	0	0	3	4	2	3	2	-	-	-	-	-	-	-
Csa1G096040	0.08	0	0	0.16	0.09	0	0	0.09	0.23	0	0.08	0.21	1	0	0	2	1	0	0	1	3	0	1	4	-	-	-	-	-	-	-
Csa1G096050	2.34	2.42	3.68	3.14	1.16	0.97	2.2	3.86	4.3	3.31	3.06	3.5	49	46	74	66	22	19	41	74	95	79	66	111	-	-	-	-	-	-	-
Csa1G096060	0	0	0.4	0	0	0	0	0	0	0	0.38	0	0	0	1	0	0	0	0	0	0	0	1	0	-	-	-	-	-	-	-
Csa1G096070	2.81	3.02	3.43	2.76	3.21	3.18	3.12	4.16	4.13	3.93	4.56	3.86	82	80	96	81	85	87	81	111	127	131	137	171	-	-	-	-	-	-	-
Csa1G096080	1.55	0	0	0.51	1.14	2.21	1.16	2.26	1.96	0	0	0	3	0	0	1	2	4	2	4	4	0	0	0	-	-	-	-	-	-	-
Csa1G096090	23.17	43.09	40.66	40.99	111.33	123.73	47.37	126.71	163.85	93.19	81.07	152.5	123	206	207	220	534	623	225	622	930	556	448	1226	-	-	-	-	-	-	-
Csa1G096100	0	0	0	0	0	0	0	0	0	0	0	0	0	0	0	0	0	0	0	0	0	0	0	0	-	-	-	-	-	-	-
Csa1G096110	0	0	0	0	0	0	0	0	0	0	0	0	0	0	0	0	0	0	0	0	0	0	0	0	-	-	-	-	-	-	-
Csa1G096610	3.84	7.22	6.26	4.74	8.5	8.57	8.84	5.95	6.7	6.65	10.1	6.66	16	27	25	20	32	34	33	23	30	31	44	42	-	-	-	-	-	-	-
Csa1G096620	46.36	37.83	44.52	42.19	56.58	58.68	29.48	36.34	28.42	42.08	32.75	30.96	766	568	707	702	848	913	435	551	497	793	559	777	-	-	-	-	-	-	-
Csa1G096630	0	0	0	0.18	0	0	0	0	0	0	0.21	0	0	0	0	0.33	0	0	0	0	0	0	0.39	0	-	-	-	-	-	-	-
Csa1G096640	10.78	11.47	14.58	11.72	13.51	13.78	16.83	16.69	16.68	15.2	16.03	17.87	147	142	191	161	167	177	205	209	241	236	226	370	-	-	-	-	-	-	-
Csa1G097640	0	0	0	0	0	0	0	0	0	0	0	0	0	0	0	0	0	0	0	0	0	0	0	0	-	-	-	-	-	-	-
Csa1G097650	12.19	11.46	10.92	11.44	22.63	19.53	25.91	18.7	24.13	16.3	24.92	15.63	129	110	111	122	217	195	245	182	271	196	273	251	-	-	-	-	-	-	-
Csa1G097660	0	0	0	0	0	0	0	0	0	0	0	0	0	0	0	0	0	0	0	0	0	0	0	0	-	-	-	-	-	-	-
Csa1G097670	5.86	5.87	5.76	10.65	8.51	12.3	5.59	9.55	6.64	5.84	7.23	6.22	54	49	51	99	71	107	46	81	65	61	69	87	Csa1M097670	PREDICTED: shugoshin-1 isoform X2 [Prunus mume]	-	-	GO:0043231//intracellular membrane-bounded organelle;GO:0098687	-	GO:0007059//chromosome segregation
Csa1G097680	0	0	0	0	0	0	0	0	0	0	0	0	0	0	0	0	0	0	0	0	0	0	0	0	-	-	-	-	-	-	-
Csa1G097690	5.15	1.21	1.14	1.39	0.52	0.99	2.97	3.89	8.05	2.21	3.91	1.24	33	7	7	9	3	6	17	23	55	16	26	12	Csa1M097690	PREDICTED: high-affinity nitrate transporter 2.1-like [Cucumis sativus]	-	-	GO:0031224//intrinsic component of membrane	-	GO:0044763
Csa1G097700	14.73	13.38	11.59	15.9	6.53	10.49	2.78	11.25	6.34	6.28	7.17	3.59	65	53	49	71	26	44	11	46	30	31	33	24	Csa1M097700	BnaC01g24150D [Brassica napus]	-	-	-	-	GO:0005982//starch metabolic process;GO:0005984//disaccharide metabolic process;GO:0009668
Csa1G097710	14.47	12.39	14.79	12.88	9.64	10.38	13.85	17.39	15.6	17.63	17.53	16.64	344	268	338	308	208	232	294	379	392	479	430	601	Csa1M097710	PREDICTED: ABC transporter G family member 3 [Cucumis sativus]	-	-	GO:0031224//intrinsic component of membrane	GO:0005363//maltose transmembrane transporter activity;GO:0017111//nucleoside-triphosphatase activity;GO:0032550	GO:0015766
Csa1G097720	9.59	9.29	10.07	9.96	8.69	9.26	12.26	10.94	11.97	10.16	13.41	10.23	219	193	221	229	180	199	250	229	289	265	316	355	Csa1M097720	PREDICTED: dolichol kinase [Cucumis sativus]	Global and overview maps;Glycan biosynthesis and metabolism	ko01100//Metabolic pathways;ko00510//N-Glycan biosynthesis	GO:0031227//intrinsic component of endoplasmic reticulum membrane	GO:0016301//kinase activity	GO:0006952//defense response;GO:0007165//signal transduction;GO:0008654//phospholipid biosynthetic process;GO:0009696//salicylic acid metabolic process;GO:0010243//response to organonitrogen compound
Csa1G097730	54.06	53.55	58.94	74.83	44.28	43.64	27.69	30.47	26.57	34.06	25.37	19.36	183	162	191	257	135	141	84	96	97	128	90	99	-	-	-	-	-	-	-
Csa1G097740	32.13	21.08	16.5	29.51	67.84	73.73	36.37	42.04	37.37	34.59	22.08	25.35	39	22	19	37	73	88	40	49	51	44	29	46	Csa1M097740	PREDICTED: protein transport protein Sec61 subunit gamma-like [Cucumis sativus]	Folding, sorting and degradation;Transport and catabolism;Folding, sorting and degradation	ko04141//Protein processing in endoplasmic reticulum;ko04145//Phagosome;ko03060//Protein export	-	GO:0008320//protein transmembrane transporter activity	GO:0006886//intracellular protein transport;GO:0009814//defense response, incompatible interaction;GO:0033554//cellular response to stress
Csa1G097750	0	0	0	0	0	0	0	0	0	0	0	0	0	0	0	0	0	0	0	0	0	0	0	0	-	-	-	-	-	-	-
Csa1G103250	22.21	11.37	29.43	30.72	14.52	18.93	6.7	12.7	9.32	16.07	4.26	8.51	100	46	127	140	59	81	27	53	45	81	20	58	-	-	-	-	-	-	-
Csa1G103260	1.68	1.16	1.34	1.52	0.37	0.86	0.54	1.36	0.59	1.76	0.97	1.13	35	22	27	32	7	17	10	26	13	42	21	36	Csa1M103260	PREDICTED: pentatricopeptide repeat-containing protein At4g21065-like [Prunus mume]	-	-	-	GO:0042623//ATPase activity, coupled	-
Csa1G103270	53.72	59.33	62.69	62.17	97.52	110.36	36.38	43.27	52.37	55.93	41.79	59.88	620	621	695	723	1020	1201	375	459	641	734	499	1049	Csa1M103270	PREDICTED: protein FAM98B-like [Cucumis sativus]	-	-	-	GO:0043169//cation binding	GO:0006812//cation transport
Csa1G108270	0	0	0	0	0	0	0	0	0	0	0	0	0	0	0	0	0	0	0	0	0	0	0	0	-	-	-	-	-	-	-
Csa1G108280	21.84	14.12	20.5	14.92	20.88	20.08	14.2	10.3	9.83	10.26	7.62	11.8	110	64	99	76	95	96	64	48	53	58	40	90	Csa1M108280	PREDICTED: iron-sulfur assembly protein IscA-like 2, mitochondrial isoform X1 [Cucumis sativus]	-	-	GO:0043231//intracellular membrane-bounded organelle;GO:0043231//intracellular membrane-bounded organelle	GO:0043169//cation binding;GO:0051540;GO:0043169//cation binding;GO:0051540	GO:0006089//lactate metabolic process;GO:0009058//biosynthetic process;GO:0006089//lactate metabolic process;GO:0009058//biosynthetic process
Csa1G108290	0.34	0	0	0	0	0	0	0	0	0	0	0	1	0	0	0	0	0	0	0	0	0	0	0	-	-	-	-	-	-	-
Csa1G108300	0.32	0.21	0.5	0.38	0.52	0.47	1.49	1.28	0.81	0.47	1.66	1.34	10	6	15	12	15	14	42	37	27	17	54	64	-	-	-	-	-	-	-
Csa1G108800	28.08	28.43	24.13	23.94	9.71	10.88	14.15	16.72	16.36	20.27	14.7	15.72	529	487	437	454	166	193	238	289	326	436	286	450	Csa1M108800	PREDICTED: 4-coumarate--CoA ligase-like 7 [Cucumis sativus]	Global and overview maps;Global and overview maps;Biosynthesis of other secondary metabolites;Amino acid metabolism;Metabolism of cofactors and vitamins	ko01100//Metabolic pathways;ko01110//Biosynthesis of secondary metabolites;ko00940//Phenylpropanoid biosynthesis;ko00360//Phenylalanine metabolism;ko00130//Ubiquinone and other terpenoid-quinone biosynthesis	GO:0042579//microbody	GO:0016405//CoA-ligase activity;GO:0016408;GO:0016703;GO:0032550	GO:0006633//fatty acid biosynthetic process;GO:0009694//jasmonic acid metabolic process
Csa1G108810	93.99	73.51	93.16	95.21	107.87	120.85	73.79	75.48	71.03	61.94	80.04	66.45	492	331	463	506	542	617	345	371	408	382	453	555	Csa1M108810	PREDICTED: lactoylglutathione lyase isoform X1 [Cucumis sativus]	Carbohydrate metabolism	ko00620//Pyruvate metabolism	GO:0009536//plastid;GO:0009536//plastid;GO:0009536//plastid	GO:0016846//carbon-sulfur lyase activity;GO:0043169//cation binding;GO:0016846//carbon-sulfur lyase activity;GO:0043169//cation binding;GO:0016846//carbon-sulfur lyase activity;GO:0043169//cation binding	GO:0006006//glucose metabolic process;GO:0006090//pyruvate metabolic process;GO:0006970//response to osmotic stress;GO:0006006//glucose metabolic process;GO:0006090//pyruvate metabolic process;GO:0006970//response to osmotic stress;GO:0006006//glucose metabolic process;GO:0006090//pyruvate metabolic process;GO:0006970//response to osmotic stress
Csa1G108820	44.23	43.16	46.65	45.3	38.53	33.19	58.96	62.04	52.05	51.45	58.87	60	604	535	612	623	477	427	719	778	753	800	831	1244	Csa1M108820	PREDICTED: choline/ethanolaminephosphotransferase 1 [Cucumis sativus]	Global and overview maps;Lipid metabolism;Lipid metabolism	ko01100//Metabolic pathways;ko00564//Glycerophospholipid metabolism;ko00565//Ether lipid metabolism	-	GO:0016772//transferase activity, transferring phosphorus-containing groups	GO:0006644//phospholipid metabolic process
Csa1G109320	0.27	0.91	0.85	0.54	3.78	1.3	1.22	1.93	1.67	1.09	1.19	1.62	2	6	6	4	25	9	8	13	13	9	9	18	Csa1M109320	PREDICTED: transcription factor RAX2-like [Cucumis melo]	-	-	-	GO:0003676//nucleic acid binding	-
Csa1G109330	18.99	8.5	24.24	24.61	73.3	46.4	36.76	33.87	44.92	14.17	72.38	15.6	295	120	362	385	1033	679	510	483	739	251	1162	368	Csa1M109330	Serine carboxypeptidase [Cucumis sativus]	-	-	-	GO:0004180//carboxypeptidase activity	GO:0019538//protein metabolic process
Csa1G109340	29.74	35.41	40.4	42.63	52.05	49.31	51.63	51.59	58.02	50.15	56.94	62.69	292	315	381	422	463	457	453	466	605	559	579	934	Csa1M109340	PREDICTED: vacuolar protein sorting-associated protein 24 homolog 1 [Cucumis sativus]	Transport and catabolism	ko04144//Endocytosis	-	-	GO:1902582
Csa1G109350	12.92	15.71	13.75	12.79	11.68	10.67	16.74	17	21.05	17.53	17.79	20.4	429	475	439	427	352	333	496	517	738	666	609	1029	Csa1M109350	PREDICTED: polyadenylation and cleavage factor homolog 4 [Cucumis sativus]	-	-	-	GO:0043169//cation binding	-
Csa1G109360	0.42	2.85	2.2	1.24	0	0	3.74	2.69	2.32	3.46	1.19	1.12	1	6	5	3	0	0	8	6	6	9	3	4	-	-	-	-	-	-	-
Csa1G109370	1.61	3.16	3.49	3.69	0.82	1.84	1.53	2.29	1.4	3.18	1.8	1.96	13	23	27	30	6	14	11	17	12	29	15	24	Csa1M109370	PREDICTED: probable xyloglucan endotransglucosylase/hydrolase protein 31 [Cucumis sativus]	-	-	GO:0005576//extracellular region;GO:0030312	GO:0016758//transferase activity, transferring hexosyl groups;GO:0052736//beta-glucanase activity	GO:0044036//cell wall macromolecule metabolic process;GO:0044042//glucan metabolic process;GO:0044085;GO:0045229//external encapsulating structure organization
Csa1G110870	0	0	0	0	0	0	0	0	0	0	0	0	0	0	0	0	0	0	0	0	0	0	0	0	-	-	-	-	-	-	-
Csa1G111370	3.16	3	4.44	4.54	7	7.17	6.12	12.75	10.74	8.06	10.71	9.41	74	64	100	107	149	158	128	274	266	216	259	335	Csa1M111370	PREDICTED: P-loop NTPase domain-containing protein LPA1 homolog 1-like [Cucumis sativus]	-	-	-	GO:0003824//catalytic activity	-
Csa1G118370	0.03	0.06	0.06	0.03	0.26	0.16	0.36	0.32	0.28	0.13	0.2	0.27	1	2	2	1	8	5	11	10	10	5	7	14	Csa1M118370	PREDICTED: ABC transporter G family member 28 [Cucumis sativus]	-	-	GO:0031224//intrinsic component of membrane	GO:0017111//nucleoside-triphosphatase activity;GO:0032550	GO:0051234//establishment of localization
Csa1G118870	0.63	0.13	0.48	0.91	1.46	0.85	2.06	1.25	0.54	0.3	3.56	0.6	11	2	8	16	23	14	32	20	10	6	64	16	Csa1M118870	Topoisomerase 1-associated factor 1 [Gossypium arboreum]	-	-	-	-	GO:0042546//cell wall biogenesis;GO:0045491//xylan metabolic process
Csa1G118880	65.22	73.59	74.62	75.58	65.88	72.72	57.28	88.54	81.86	82.06	74	84.68	867	888	953	1012	794	911	680	1081	1153	1242	1017	1709	Csa1M118880	PREDICTED: telomere repeat-binding protein 1-like isoform X2 [Cucumis sativus]	-	-	-	GO:0003676//nucleic acid binding	-
Csa1G118890	3.03	2.72	4.51	4.28	17.84	13.38	25.42	16.18	18.13	8.17	26.81	17.13	88	70	122	125	444	345	649	422	533	265	798	749	Csa1M118890	PREDICTED: BEL1-like homeodomain protein 10 isoform X2 [Cucumis sativus]	-	-	-	GO:0003676//nucleic acid binding;GO:0003676//nucleic acid binding	GO:0007389//pattern specification process;GO:0009987//cellular process;GO:0010468//regulation of gene expression;GO:0048513//organ development;GO:0007389//pattern specification process;GO:0009987//cellular process;GO:0010468//regulation of gene expression;GO:0048513//organ development
Csa1G119390	0	0	0	0	1.7	1.54	1.67	0.79	0.68	0	2.1	0	0	0	0	0	2	2	2	1	1	0	3	0	-	-	-	-	-	-	-
Csa1G119890	0	0	0	0	0	0	0	0	0	0	0	0	0	0	0	0	0	0	0	0	0	0	0	0	-	-	-	-	-	-	-
Csa1G119900	0	0	0	0	0	0	0	0	0	0	0	0	0	0	0	0	0	0	0	0	0	0	0	0	-	-	-	-	-	-	-
Csa1G119910	0.29	0	0.91	0.29	19.06	6.41	9.74	5.94	2.43	0	10	0.19	1	0	3	1	59	21	30	19	9	0	36	1	-	-	-	-	-	-	-
Csa1G120410	0	0	0	0	0	0	0	0	0	0	0.18	0	0	0	0	0	0	0	0	0	0	0	1	0	Csa1M120410	PREDICTED: alpha carbonic anhydrase 7-like [Cucumis sativus]	Energy metabolism	ko00910//Nitrogen metabolism	-	GO:0016836//hydro-lyase activity;GO:0046914//transition metal ion binding	GO:0044237//cellular metabolic process
Csa1G120420	5.38	0.4	3.61	3.32	1.32	2.66	2.54	5.17	1.35	1.48	1.04	1.34	45	3	29	28	10	21	19	39.88	12	14	9	17	Csa1M120420	PREDICTED: alpha carbonic anhydrase 7-like [Cucumis sativus]	Energy metabolism	ko00910//Nitrogen metabolism	-	GO:0016836//hydro-lyase activity;GO:0046914//transition metal ion binding	GO:0044237//cellular metabolic process
Csa1G120430	0	0	0	0	0	0	0	0	0	0	0	0	0	0	0	0	0	0	0	0	0	0	0	0	-	-	-	-	-	-	-
Csa1G120440	0	0	0	0	0	0	0	0	0	0	0	0	0	0	0	0	0	0	0	0	0	0	0	0	Csa1M120440	PREDICTED: LOW QUALITY PROTEIN: sister chromatid cohesion protein PDS5 homolog A [Cucumis melo]	-	-	GO:0009536//plastid	-	GO:0000280//nuclear division
Csa1G120450	4.45	1.37	2.7	2.45	1.37	1.44	1.25	0.69	1.63	0.44	1.07	0	36	10	21	20	10	11	9	5.12	14	4	9	0	Csa1M120450	PREDICTED: alpha carbonic anhydrase 7-like [Cucumis sativus]	Energy metabolism	ko00910//Nitrogen metabolism	-	GO:0016836//hydro-lyase activity;GO:0046914//transition metal ion binding	GO:0044237//cellular metabolic process
Csa1G120460	24.79	24.61	26.67	25.52	17.02	19.35	31.44	32.93	33.23	32.18	39.8	29.02	355	320	367	368	221	261	402	433	504	525	589	631	Csa1M120460	PREDICTED: sulfite oxidase-like [Cucumis sativus]	Energy metabolism	ko00920//Sulfur metabolism	GO:0042579//microbody	GO:0016670//oxidoreductase activity, acting on a sulfur group of donors, oxygen as acceptor;GO:0046914//transition metal ion binding	GO:0006778//porphyrin-containing compound metabolic process;GO:0010035//response to inorganic substance;GO:0044710
Csa1G120470	16.25	23.28	24.08	14.62	24.06	28.67	7	12.6	27.69	23.64	10.05	18.39	109	141	155	99	146	182	42	78	198	179	70	187	Csa1M120470	PREDICTED: alpha carbonic anhydrase 7 [Cucumis sativus]	Energy metabolism	ko00910//Nitrogen metabolism	-	GO:0016836//hydro-lyase activity;GO:0046914//transition metal ion binding	GO:0044237//cellular metabolic process
Csa1G123470	65.82	37.34	157.12	179.37	1083.13	993.06	375.66	403.68	530.91	221.55	746.79	248.05	248	126	567	685	3679	3565	1268	1413	2152	930	2943	1413	-	-	-	-	-	-	-
Csa1G123480	0	0	0	0	0	0	0	0	0	0	0	0	0	0	0	0	0	0	0	0	0	0	0	0	Csa1M123480	PREDICTED: alpha carbonic anhydrase 7-like [Cucumis sativus]	Energy metabolism	ko00910//Nitrogen metabolism	-	GO:0016836//hydro-lyase activity;GO:0046914//transition metal ion binding	GO:0044237//cellular metabolic process
Csa1G123490	1.41	2.41	1.62	1.19	1.05	1.37	1.82	3.5	2.94	3.74	4.92	3.38	68	106	75	58	46	62	79	155	150.01	207	245	248	Csa1M123490	PREDICTED: helicase protein MOM1 isoform X1 [Cucumis sativus]	-	-	-	GO:0003676//nucleic acid binding;GO:0032550;GO:0046914//transition metal ion binding;GO:0003676//nucleic acid binding;GO:0032550;GO:0046914//transition metal ion binding	GO:0009987//cellular process;GO:0010468//regulation of gene expression;GO:0009987//cellular process;GO:0010468//regulation of gene expression
Csa1G123500	5.27	7.79	6.29	7.14	9.68	7.45	4.94	9.53	12.28	8.98	13.35	11.31	177	238	203	241	295	235	148	293	435	345	462	577	Csa1M123500	PREDICTED: helicase protein MOM1 isoform X2 [Cucumis sativus]	-	-	-	GO:0005488//binding	GO:0009987//cellular process
Csa1G124000	21.14	26.34	21.83	20.56	15.08	15.43	26.16	25.42	28.39	24.74	26.89	24.9	428	485	425	419	277	294	473	472	608	572	562	766	Csa1M124000	Zinc finger family protein [Theobroma cacao]	-	-	-	GO:0004672//protein kinase activity;GO:0032550;GO:0046914//transition metal ion binding	GO:0006464//cellular protein modification process
Csa1G124010	0	0	0	0	0	0	0	0	0	0	0	0	0	0	0	0	0	0	0	0	0	0	0	0	-	-	-	-	-	-	-
Csa1G124020	0	0	0	0	0	0	0	0	0	0	0	0	0	0	0	0	0	0	0	0	0	0	0	0	-	-	-	-	-	-	-
Csa1G124520	0.07	0.08	0.15	0.07	0	0.04	0.13	0.08	0.04	0.03	0.11	0.1	2	2	4	2	0	1	3	2	1	1	3	4	Csa1M124520	Glycosyltransferase family protein 2 [Theobroma cacao]	-	-	-	GO:0016740//transferase activity	-
Csa1G126020	36.28	29.1	50.09	53.69	124.74	119.31	96.58	69.16	55.62	41.43	80.02	51.18	203.89	147.37	270.02	305	633.69	635.7	485.63	359.24	333.96	262.02	467.91	435.75	Csa1M126020	PREDICTED: protein-tyrosine sulfotransferase [Cucumis sativus]	-	-	GO:0031224//intrinsic component of membrane	GO:0016782//transferase activity, transferring sulfur-containing groups	-
Csa1G126030	0.43	0.48	0.67	0.43	2.15	3.4	0.72	0.93	1.41	0.77	1.45	1.57	2	2	3	2	9	15	3	4	7	4	7	11	-	-	-	-	-	-	-
Csa1G126040	0.45	0	0.47	0.9	0	0	0	0	0	0	0	0	1	0	1	2	0	0	0	0	0	0	0	0	-	-	-	-	-	-	-
Csa1G126050	2.68	0.98	4.19	2.67	4.43	5.72	7.02	3.91	2.12	2.34	2.17	3.24	6	2	9	6	9	12	14	8	5	6	5	11	-	-	-	-	-	-	-
Csa1G126060	37.31	33.32	36.14	31.54	29.67	37.73	30.53	27.37	28.81	31.8	23.05	31.2	372	301	346	317	268	355	272	251	305	360	238	472	Csa1M126060	PREDICTED: 50S ribosomal protein L19-2, chloroplastic isoform X1 [Cucumis sativus]	-	-	GO:0030529//ribonucleoprotein complex;GO:0043231//intracellular membrane-bounded organelle	GO:0005198//structural molecule activity	GO:0010467//gene expression;GO:0022613//ribonucleoprotein complex biogenesis
Csa1G132060	30.95	35.47	38.66	40.75	42.71	37.9	58.26	53.31	57.78	42.17	45.08	50.78	355	369	426	471	444	410	597	562	703	550	535	884	Csa1M132060	PREDICTED: double-stranded RNA-binding protein 2 [Cucumis sativus]	-	-	GO:0044424	GO:0003723//RNA binding	GO:0002252;GO:0030422//production of siRNA involved in RNA interference
Csa1G132070	5.16	7.44	9.87	11.07	18.84	19.25	10.77	12.29	12.57	10.08	10.26	12.15	30	39	55	65	99	106	56	66	78	66	62	107	Csa1M132070	PREDICTED: protein SAND [Cucumis sativus]	-	-	-	-	GO:0051707//response to other organism;GO:0070838//divalent metal ion transport;GO:0072503
Csa1G132080	10.19	12.22	11.03	12.38	4.95	7.52	16.7	20.41	15.69	16.19	18.05	19.82	125	136	130	153	55	87	183	230	204	226	229	369	Csa1M132080	PREDICTED: protein SAND [Cucumis sativus]	-	-	-	-	GO:0051707//response to other organism;GO:0070838//divalent metal ion transport;GO:0072503
Csa1G132090	0	0	0	0	0	0	0	0	0	0	0	0	0	0	0	0	0	0	0	0	0	0	0	0	-	-	-	-	-	-	-
Csa1G132100	42.48	54.54	40.34	29.31	26.71	25.87	31.57	31.04	32.6	45.16	23.76	36.33	906	1058	827	629	517	519	601	607	735	1100	523	1177	Csa1M132100	PREDICTED: pescadillo homolog [Cucumis sativus]	-	-	GO:0030684//preribosome;GO:0031981//nuclear lumen;GO:0043232	GO:0005488//binding	GO:0000460//maturation of 5.8S rRNA;GO:0000470//maturation of LSU-rRNA;GO:0006886//intracellular protein transport;GO:0010467//gene expression
Csa1G132110	3.12	4.44	3.83	5.31	15.4	14.29	6.12	8.24	8.61	2.36	9.26	5.52	28	36	33	48	125	121	49	68	82	24	86	75	-	-	-	-	-	-	-
Csa1G132120	0	0	0.12	0	0.61	0.94	0.37	0.96	0.31	0.2	0	0	0	0	1	0	5	8	3	8	3	2	0	0	Csa1M132120	PREDICTED: protein SENSITIVE TO PROTON RHIZOTOXICITY 1 [Cucumis sativus]	-	-	-	GO:0043169//cation binding;GO:0097159//organic cyclic compound binding	GO:0044699
Csa1G132130	879.6	874.44	760.89	727.54	806.95	1262.96	314.52	680.61	476.74	577.92	389.87	678.56	5395.35	4838.86	4477.62	4508.11	4475.86	7337.69	1725.46	3854.75	3120.58	3995.99	2485.74	6307.07	-	-	-	-	-	-	-
Csa1G132140	0	0	0	0	0	0	0	0	0	0	0	0	0	0	0	0	0	0	0	0	0	0	0	0	Csa1M132140	PREDICTED: pheophorbide a oxygenase, chloroplastic [Fragaria vesca subsp. vesca]	Global and overview maps;Metabolism of cofactors and vitamins	ko01110//Biosynthesis of secondary metabolites;ko00860//Porphyrin and chlorophyll metabolism	GO:0009536//plastid	GO:0016703	GO:0009987//cellular process;GO:0044710;GO:0048608//reproductive structure development
Csa1G132150	770.12	830.33	689.26	656.63	706.48	935.14	353.43	621.44	475.18	568.29	411.32	699.25	4909.9	4777.82	4216.36	4228.15	4073.7	5645.12	2015.16	3656.94	3231.31	4087.09	2724.73	6756.29	-	-	-	-	-	-	-
Csa1G132160	13.45	15.44	13.85	14.07	5.5	6.27	11.08	14.11	11.83	16.12	10.81	12.75	189	197	187	199	70	83	139	182	176	258	157	272	Csa1M132160	PREDICTED: LOW QUALITY PROTEIN: pheophorbide a oxygenase, chloroplastic [Cucumis sativus]	Global and overview maps;Metabolism of cofactors and vitamins	ko01110//Biosynthesis of secondary metabolites;ko00860//Porphyrin and chlorophyll metabolism	GO:0009528//plastid inner membrane;GO:0031976	GO:0016703;GO:0016730//oxidoreductase activity, acting on iron-sulfur proteins as donors;GO:0043169//cation binding;GO:0051536//iron-sulfur cluster binding	GO:0006355//regulation of transcription, DNA-templated;GO:0006787;GO:0009668;GO:0009887//organ morphogenesis;GO:0016265//death;GO:0042742//defense response to bacterium;GO:0044710;GO:0048869//cellular developmental process;GO:0090567
Csa1G132170	5.65	5.1	3.48	4.23	3.06	3.66	2.32	2.51	4.12	4.78	3.23	4.49	49	40	29	37	24	30	18	20	38	47	29	59	-	-	-	-	-	-	-
Csa1G132180	10.52	8.96	12.15	9.69	0.86	0.42	9.61	5.11	10.35	6.11	5.3	4.35	27	21	30	25	2	1	22	12	28	18	14	17	-	-	-	-	-	-	-
Csa1G132680	952.74	994.95	884.07	855.41	891.01	1265.62	410.28	742.33	527.43	663.24	462.14	808.49	5613.75	5286.32	4997.03	5092.75	4746.44	7066.19	2162.39	4040.3	3318.11	4401.92	2831.53	7217.64	-	-	-	-	-	-	-
Csa1G132690	0	0	0	0	0	0.45	0	0	0	0	0	0	0	0	0	0	0	1	0	0	0	0	0	0	Csa1M132690	PREDICTED: LOW QUALITY PROTEIN: pheophorbide a oxygenase, chloroplastic [Cucumis sativus]	Global and overview maps;Metabolism of cofactors and vitamins	ko01110//Biosynthesis of secondary metabolites;ko00860//Porphyrin and chlorophyll metabolism	GO:0009528//plastid inner membrane;GO:0031976	GO:0016703;GO:0016730//oxidoreductase activity, acting on iron-sulfur proteins as donors;GO:0043169//cation binding;GO:0051536//iron-sulfur cluster binding	GO:0006355//regulation of transcription, DNA-templated;GO:0006787;GO:0009668;GO:0009887//organ morphogenesis;GO:0016265//death;GO:0042742//defense response to bacterium;GO:0044710;GO:0048869//cellular developmental process;GO:0090567
Csa1G132700	0	0	0	0	0	0	0	0	0	0	0	0	0	0	0	0	0	0	0	0	0	0	0	0	Csa1M132700	PREDICTED: pheophorbide a oxygenase, chloroplastic [Cucumis melo]	Global and overview maps;Metabolism of cofactors and vitamins	ko01110//Biosynthesis of secondary metabolites;ko00860//Porphyrin and chlorophyll metabolism	GO:0009528//plastid inner membrane;GO:0031976	GO:0016703;GO:0016730//oxidoreductase activity, acting on iron-sulfur proteins as donors;GO:0043169//cation binding;GO:0051536//iron-sulfur cluster binding	GO:0006355//regulation of transcription, DNA-templated;GO:0006787;GO:0009668;GO:0009887//organ morphogenesis;GO:0016265//death;GO:0042742//defense response to bacterium;GO:0044710;GO:0048869//cellular developmental process;GO:0090567
Csa1G132710	356.31	302.58	348.74	379.8	639.1	687.29	225.5	247.35	243.83	271.25	200.34	230.6	1034	782	968	1120	1668	1909	587	670	766	869	611	1010	Csa1M132710	PREDICTED: cyclin-dependent kinases regulatory subunit 1 [Cucumis melo]	-	-	GO:0044424	GO:0016772//transferase activity, transferring phosphorus-containing groups;GO:0019887//protein kinase regulator activity	GO:0000079//regulation of cyclin-dependent protein serine/threonine kinase activity;GO:0010374//stomatal complex development;GO:0044786//cell cycle DNA replication;GO:0046474//glycerophospholipid biosynthetic process
Csa1G132720	18.95	17.26	35.26	30.13	47.52	55.39	43.88	35.34	40.35	14.84	75.32	19.73	159	131	284	255	361	439	329	273	360	141	655	251	-	-	-	-	-	-	-
Csa1G132730	0	0	0	0	0	0	0	0	0	0	0	0	0	0	0	0	0	0	0	0	0	0	0	0	-	-	-	-	-	-	-
Csa1G132740	0	0.21	0	0.38	1.06	0.4	0.21	0.41	0.18	0	0.74	0.13	0	1	0	2	5	2	1	2	1	0	4	1	-	-	-	-	-	-	-
Csa1G132750	0	0	0	0	0	0	0	0	0	0	0	0	0	0	0	0	0	0	0	0	0	0	0	0	-	-	-	-	-	-	-
Csa1G132760	1.03	1.44	1.08	1.27	2.86	2.17	1.73	1.39	2.88	1.39	5.18	1.02	4	5	4	5	10	8	6	5	12	6	21	6	-	-	-	-	-	-	-
Csa1G132770	1.58	0.59	1.37	1.04	1.46	2.49	1.18	0.57	1.96	0.71	1.01	1.04	6	2	5	4	5	9	4	2	8	3	4	6	-	-	-	-	-	-	-
Csa1G134270	7.41	3.52	8.27	7.85	15.22	15.81	12.02	10.3	9.9	4.54	16.61	9.31	42	18	45	45	78	85	61	54	60	29	98	80	-	-	-	-	-	-	-
Csa1G135270	1.09	1.59	4.16	2.17	4	9.31	1.22	3.98	2.76	1.58	4.6	4.31	3	4	11	6	10	24	3	10	8	5	13	18	-	-	-	-	-	-	-
Csa1G136770	0	0	0	0.2	0.22	0.21	0	0	0	0	0.19	0.13	0	0	0	1	1	1	0	0	0	0	1	1	Csa1M136770	PREDICTED: histone H2B [Cucumis sativus]	-	-	GO:0000785//chromatin;GO:0043231//intracellular membrane-bounded organelle	GO:0003676//nucleic acid binding;GO:0046983//protein dimerization activity	GO:0034728//nucleosome organization
Csa1G136780	1.73	1.93	2.94	3.43	5.28	5.02	4.12	3.04	3.84	0.77	5.4	2.15	8	8	13	16	22	22	17	13	19	4	26	15	-	-	-	-	-	-	-
Csa1G137780	8.85	9.84	9.01	11.52	11	11.81	8.2	15.84	16.51	12.13	13.87	16.97	41	41	40	54	46	52	34	68	82	63	67	119	-	-	-	-	-	-	-
Csa1G138280	13.02	13.17	10.97	11.55	7.75	6.77	7.27	7.17	10.25	10.84	7.46	10.06	124.35	113.94	100.57	111.19	67	61	62	62.98	103.94	117.45	73.8	145.72	Csa1M138280	PREDICTED: magnesium transporter MRS2-11, chloroplastic, partial [Cucumis sativus]	-	-	GO:0031224//intrinsic component of membrane;GO:0042170//plastid membrane	GO:0046873//metal ion transmembrane transporter activity	GO:0006873//cellular ion homeostasis;GO:0070838//divalent metal ion transport
Csa1G143280	0.65	0	4.07	5.43	22.71	10.86	62.94	67.84	0	0	25.65	0	2	0	12	17	63	32	174	195	0	0	83	0	Csa1M143280	PREDICTED: lysosomal Pro-X carboxypeptidase [Cucumis sativus]	-	-	-	GO:0070011//peptidase activity, acting on L-amino acid peptides	GO:0019538//protein metabolic process
Csa1G144280	17.71	20.79	16.24	13.55	2.48	3.77	17.88	19.13	24.12	24.35	22.47	27.35	244	260	215	188	31	49	220	242	352	382	320	572	Csa1M144280	PREDICTED: crooked neck-like protein 1 [Cucumis sativus]	Transcription	ko03040//Spliceosome	GO:0044464	-	GO:0006396//RNA processing
Csa1G144290	7.52	7.98	7.67	7.33	4.99	3.21	10.84	10.44	11.2	17.52	13.95	13.78	209	202	205	205	126	84	269	266	329	557	400	582	Csa1M144290	PREDICTED: vacuolar protein sorting-associated protein 41 homolog [Cucumis sativus]	-	-	-	GO:0046914//transition metal ion binding	GO:0006605//protein targeting;GO:0009606//tropism
Csa1G144300	5.44	8.79	5.42	7.03	0.94	1.5	3.05	5.06	4.87	5.46	3.95	4.74	96	141	92	125	15	25	48	82	91	110	72	127	-	-	-	-	-	-	-
Csa1G144310	1.24	0	1.31	0	0	0	1.34	0	0	0	1.11	0	1	0	1	0	0	0	1	0	0	0	1	0	-	-	-	-	-	-	-
Csa1G144320	0	0	0	0	0	0	0	0	0	0	0	0	0	0	0	0	0	0	0	0	0	0	0	0	-	-	-	-	-	-	-
Csa1G144330	3.87	3.93	5.62	5.56	4.95	5.4	4.22	4.43	4.7	3.68	6.39	4.7	38	35	53	55	44	50	37	40	49	41	65	70	Csa1M144330	PREDICTED: transport and Golgi organization 2 homolog isoform X1 [Cucumis sativus]	-	-	-	GO:0016620//oxidoreductase activity, acting on the aldehyde or oxo group of donors, NAD or NADP as acceptor	GO:0044710
Csa1G144340	0	0	0	0	0	0	0	0	0	0	0	0	0	0	0	0	0	0	0	0	0	0	0	0	-	-	-	-	-	-	-
Csa1G145840	3.11	2.63	2.04	2.68	4.77	2.43	2.6	0	1.79	0.71	3.69	1.55	8	6	5	7	11	6	6	0	5	2	10	6	Csa1M145840	PREDICTED: LOW QUALITY PROTEIN: fatty acyl-CoA reductase 3 [Cucumis sativus]	-	-	-	GO:0016620//oxidoreductase activity, acting on the aldehyde or oxo group of donors, NAD or NADP as acceptor	GO:0044710
Csa1G145850	2.43	2.21	3.06	1.43	4.34	3.53	2.7	0.52	2.22	1.79	2.75	0.65	5	4	6	3	8	7	5	1	5	4	6	2	Csa1M145850	PREDICTED: LOW QUALITY PROTEIN: fatty acyl-CoA reductase 3 [Cucumis sativus]	-	-	GO:0043231//intracellular membrane-bounded organelle	GO:0016620//oxidoreductase activity, acting on the aldehyde or oxo group of donors, NAD or NADP as acceptor	GO:0009058//biosynthetic process;GO:0044238;GO:0044710
Csa1G145860	2.12	2.87	2.66	0.83	3.31	1.32	3.3	3.16	1.95	2.33	1.61	1.13	5	6	6	2	7	3	7	7	5	6	4	4	Csa1M145860	PREDICTED: LOW QUALITY PROTEIN: fatty acyl-CoA reductase 3 [Cucumis sativus]	Transport and catabolism	ko04146//Peroxisome	GO:0043231//intracellular membrane-bounded organelle	GO:0016620//oxidoreductase activity, acting on the aldehyde or oxo group of donors, NAD or NADP as acceptor	GO:0009058//biosynthetic process;GO:0044238;GO:0044710
Csa1G145870	20.04	15.14	17.12	18.22	17.74	20.8	16.87	18.23	20.36	18.81	19.59	18.69	274	188	225	251	220	268	206	229	295	293	277	388	Csa1M145870	S-adenosyl-L-methionine-dependent methyltransferases superfamily protein isoform 2 [Theobroma cacao]	-	-	-	GO:0016741	GO:0008152//metabolic process
Csa1G145880	4.36	4.21	3.98	3.54	1.09	2.06	3.1	5.71	3.37	4.34	2.72	5.56	115	101	101	94	26	51	73	138	94	131	74	223	-	-	-	-	-	-	-
Csa1G145890	7.41	8.4	7.9	6.91	3.81	3.72	11.5	12.35	13.54	9.43	16.11	13.18	161	166	165	151	75	76	223	246	311	234	361	435	-	-	-	-	-	-	-
Csa1G145900	0	0	0	0	0	0	0	0	0	0	0	0	0	0	0	0	0	0	0	0	0	0	0	0	-	-	-	-	-	-	-
Csa1G145910	6.96	7.02	5.07	4.93	0	0.95	10.46	10.59	9.83	9.8	17.57	11.46	70	64	49	50	0	9	94	98	105	112	183	175	Csa1M145910	PREDICTED: coiled-coil domain-containing protein 132 isoform X1 [Cucumis sativus]	-	-	-	-	GO:0006464//cellular protein modification process
Csa1G145920	3.21	2.68	4.46	4.33	12.37	7.66	7.12	8.17	8.36	5.77	9.19	8.56	45	34	60	61	157	101	89	105	124	92	133	182	Csa1M145920	PREDICTED: serine carboxypeptidase-like 51 [Cucumis sativus]	-	-	-	GO:0004180//carboxypeptidase activity	GO:0009814//defense response, incompatible interaction;GO:0019538//protein metabolic process;GO:0033554//cellular response to stress
Csa1G145930	211.79	221.63	226.93	211.13	208.49	214.05	201.12	195.93	204.82	238.53	168.42	212.07	2393	2271	2463	2404	2135	2281	2030	2035	2455	3064	1969	3637	Csa1M145930	PREDICTED: eukaryotic translation initiation factor 2 subunit beta [Cucumis sativus]	Translation	ko03013//RNA transport	-	GO:0008135//translation factor activity, nucleic acid binding	GO:0006412//translation
Csa1G145940	4.73	6.78	5.82	5.28	2.77	2.52	5.08	6.81	6.97	8.09	5.32	8.64	164	214	194	184	87	82	157	216	255	321	190	455	Csa1M145940	DNA/RNA helicase protein isoform 1 [Theobroma cacao]	-	-	GO:0043231//intracellular membrane-bounded organelle	GO:0003676//nucleic acid binding;GO:0017111//nucleoside-triphosphatase activity;GO:0032550;GO:0046914//transition metal ion binding	GO:0000724//double-strand break repair via homologous recombination;GO:0006260//DNA replication;GO:0006325//chromatin organization;GO:0009292//genetic transfer
Csa1G145950	12.69	11.85	14.19	16.11	15.63	16.08	15.23	16.5	13.29	16.36	13.38	16.74	96	81	103	123	107	115	103	115	107	140	105	192	-	-	-	-	-	-	-
Csa1G145960	40.43	38.95	49.1	33.31	37.09	32.18	41.78	36.46	96.46	87.06	70.14	74.67	475	422	549	405	477	436	433	387	1203	1197	824	1295	Csa1M145960	PREDICTED: splicing factor U2af small subunit B-like [Cucumis sativus]	Transcription	ko03040//Spliceosome	GO:0043231//intracellular membrane-bounded organelle;GO:0043231//intracellular membrane-bounded organelle	GO:0003676//nucleic acid binding;GO:0036094//small molecule binding;GO:0043169//cation binding;GO:0003676//nucleic acid binding;GO:0036094//small molecule binding;GO:0043169//cation binding	-
Csa1G145970	8.74	7.54	8.9	7.98	7.54	9.05	8.89	7.76	8.99	9.12	9.8	9.27	87	68	85	80	68	85	79	71	95	103	101	140	Csa1M145970	PREDICTED: arogenate dehydratase/prephenate dehydratase 6, chloroplastic-like [Cucumis sativus]	-	-	GO:0044424	GO:0016836//hydro-lyase activity;GO:0016866//intramolecular transferase activity;GO:0031406//carboxylic acid binding	GO:0006558//L-phenylalanine metabolic process
Csa1G145980	13.18	15.43	12.24	12.56	20.4	13.43	19.79	13.37	24.38	14.14	22.02	18.05	176	187	157	169	247	169	236	164	345	215	304	366	Csa1M145980	PREDICTED: arogenate dehydratase/prephenate dehydratase 6, chloroplastic-like [Cucumis sativus]	-	-	-	GO:0016836//hydro-lyase activity;GO:0031406//carboxylic acid binding	GO:0006558//L-phenylalanine metabolic process
Csa1G150980	9.32	7.69	11.23	11.81	13.4	14.39	17.35	11.59	13.42	8.32	15.72	11.33	83	62	96	106	108	121	138	95	127	84	145	153	-	-	-	-	-	-	-
Csa1G150990	0	0	0	0	0	0	0	0	0	0	0	0	0	0	0	0	0	0	0	0	0	0	0	0	-	-	-	-	-	-	-
Csa1G151000	175.09	160.32	194.23	217.63	725.52	554.56	405.4	395.52	621.23	491.62	186.47	758.92	1148	949	1222	1441	4303	3442	2377	2393	4343	3638	1270	7542	Csa1M151000	Stress responsive A/B Barrel Domain [Theobroma cacao]	-	-	GO:0009536//plastid	GO:0043169//cation binding	-
Csa1G152000	8.54	6.53	7.28	7.37	4.32	6.53	4.51	7.63	6.67	7.34	6.42	6.74	161	112	132	140	74	116	76	132	133	158	125	193	Csa1M152000	PREDICTED: tRNA dimethylallyltransferase 2 [Cucumis sativus]	Global and overview maps;Global and overview maps;Metabolism of terpenoids and polyketides	ko01100//Metabolic pathways;ko01110//Biosynthesis of secondary metabolites;ko00908//Zeatin biosynthesis	GO:0005737//cytoplasm	GO:0016765//transferase activity, transferring alkyl or aryl (other than methyl) groups;GO:0032550	GO:0006399//tRNA metabolic process
Csa1G152500	2.18	2.3	0.99	0.66	0	0.4	0.11	0.83	0.09	1	0.18	0.31	23	22	10	7	0	4	1	8	1	12	2	5	Csa1M152500	PREDICTED: CBS domain-containing protein CBSX1, chloroplastic-like [Cucumis sativus]	-	-	GO:0009536//plastid	GO:0017076//purine nucleotide binding	GO:0019725//cellular homeostasis
Csa1G153000	49.97	40.01	45.06	40.33	42.39	44.45	30.75	29.5	32.27	38.43	23.7	31.37	462	335	400	376	355	388	254	251	317	403	227	440	Csa1M153000	PREDICTED: 39S ribosomal protein L22, mitochondrial [Vitis vinifera]	-	-	GO:0009536//plastid;GO:0044391	GO:0005198//structural molecule activity	GO:0010467//gene expression
Csa1G153010	57.86	43.56	57.5	59.89	86.44	96.53	62.32	69.69	74.24	70.82	58.89	77.67	389	266	381	397	523	597	376	436	538	539	417	792	Csa1M153010	PREDICTED: protein BUD31 homolog 1 [Cucumis sativus]	Transcription	ko03040//Spliceosome	GO:0043231//intracellular membrane-bounded organelle;GO:0044444//cytoplasmic part;GO:0043231//intracellular membrane-bounded organelle;GO:0044444//cytoplasmic part;GO:0043231//intracellular membrane-bounded organelle;GO:0044444//cytoplasmic part	-	-
Csa1G153510	6.95	4.18	10.08	7.33	14.37	12.13	5.24	5.4	8.79	4.28	16	3.49	46	25	64	49	86	76	31	33	62	32	110	35	Csa1M153510	PREDICTED: RAB6-interacting golgin [Cucumis melo]	-	-	-	-	GO:0045491//xylan metabolic process
Csa1G153520	0.8	0.22	1.03	0.99	1.15	1.27	0.89	0.87	1.32	0.7	2.02	1.54	16	4	20	20	21	24	16	16	28	16	42	47	Csa1M153520	PREDICTED: subtilisin-like protease SBT3.5 [Cucumis sativus]	-	-	-	GO:0004175//endopeptidase activity	GO:0019538//protein metabolic process
Csa1G153530	20.34	20.43	20	16.81	8.26	9.67	17.69	21.36	21.76	22.19	17.68	23.4	380	347	359	316	140	170	295	366	430	473	341	664	Csa1M153530	PREDICTED: peptidyl-prolyl cis-trans isomerase CYP71 [Cucumis sativus]	-	-	GO:0043231//intracellular membrane-bounded organelle	GO:0005515//protein binding;GO:0016859//cis-trans isomerase activity	GO:0000280//nuclear division;GO:0000338//protein deneddylation;GO:0000723//telomere maintenance;GO:0000904//cell morphogenesis involved in differentiation;GO:0006305;GO:0006310//DNA recombination;GO:0006355//regulation of transcription, DNA-templated;GO:0006405//RNA export from nucleus;GO:0006886//intracellular protein transport;GO:0007015//actin filament organization;GO:0009409//response to cold…
Csa1G153540	0	0	0	0	0	0	0	0	0	0	0	0	0	0	0	0	0	0	0	0	0	0	0	0	Csa1M153540	PREDICTED: histidine-containing phosphotransfer protein 5-like [Cucumis melo]	Signal transduction	ko04075//Plant hormone signal transduction	-	GO:0060089	GO:0035556//intracellular signal transduction
Csa1G153550	0.51	0.56	1.41	1.18	1.59	1.44	1.24	2.03	3.44	0.37	5.91	0.56	6	6	16	14	17	16	13	22	43	5	72	10	-	-	-	-	-	-	-
Csa1G153560	356.26	664.4	569.38	476.98	849.93	700.71	426.59	496.72	783.05	780.36	366.07	269.23	4194	7095	6439	5658	9069	7778	4486	5374	9776	10448	4458	4811	-	-	-	-	-	-	-
Csa1G154060	0	0	0.09	0	0	0	0	0.19	0	0	0	0	0	0	1	0	0	0	0	2	0	0	0	0	-	-	-	-	-	-	-
Csa1G154070	0	0	0	0	0	0	0	0	0	0	0	0	0	0	0	0	0	0	0	0	0	0	0	0	-	-	-	-	-	-	-
Csa1G154080	0	0	0	0	0	0	0	0	0	0	0	0	0	0	0	0	0	0	0	0	0	0	0	0	-	-	-	-	-	-	-
Csa1G154090	0.07	0	0	0	0.32	0	0	0	0.34	0.38	0.07	0.14	1	0	0	0	4	0	0	0	5	6	1	3	Csa1M154090	PREDICTED: cytochrome P450 94C1 [Cucumis sativus]	-	-	GO:0043227//membrane-bounded organelle	GO:0016713;GO:0046906//tetrapyrrole binding;GO:0046914//transition metal ion binding	GO:0001101//response to acid;GO:0006972//hyperosmotic response;GO:0009694//jasmonic acid metabolic process;GO:0009755//hormone-mediated signaling pathway;GO:0051707//response to other organism
Csa1G159090	0	0	0	0	0	0	0	0	0	0	0	0	0	0	0	0	0	0	0	0	0	0	0	0	-	-	-	-	-	-	-
Csa1G160590	0.71	0.26	0.99	0.79	3.67	3.53	6.38	4.05	0.82	0.9	6.89	1.36	9	3	12	10	42	42	72	47	11	13	90	26	Csa1M160590	PREDICTED: zinc finger protein WIP3 [Cucumis sativus]	-	-	-	GO:0043169//cation binding;GO:0097159//organic cyclic compound binding	-
Csa1G161590	0.32	0.47	0.56	0.85	2.13	2.16	1.92	3.26	2.92	1.13	4.24	2.05	3	4	5	8	18	19	16	28	29	12	41	29	-	-	-	-	-	-	-
Csa1G161600	4.08	6.92	4.85	5.39	7.03	5.63	8.88	9.93	12.07	8.47	12.04	11.26	161	249	184	214	252	209	313	359	503	383	490	676	-	-	-	-	-	-	-
Csa1G162100	2.54	2.18	2.64	3.91	6.07	6.55	4.73	3.97	3.83	3.61	3.53	3.53	18	14	18	28	39	44	30	26	29	29	26	38	Csa1M162100	PREDICTED: transcription factor HBP-1b(c38) [Cucumis sativus]	Signal transduction	ko04075//Plant hormone signal transduction	-	GO:0001071//nucleic acid binding transcription factor activity;GO:0003677//DNA binding	GO:0010468//regulation of gene expression;GO:0034645//cellular macromolecule biosynthetic process
Csa1G162600	3.64	2.47	2.53	3.15	1.65	1.19	5.23	5.08	3.79	11.84	5.23	7.26	39	24	26	34	16	12	50	50	43	144	58	118	Csa1M162600	PREDICTED: transmembrane 9 superfamily member 5 isoform X1 [Cucumis sativus]	-	-	GO:0031224//intrinsic component of membrane	GO:0003676//nucleic acid binding	-
Csa1G162610	3.61	2.88	3.29	3.49	5.77	4.49	4.04	4.22	3.06	7.14	4.79	5.88	40	29	35	39	58	47	40	43	36	90	55	99	Csa1M162610	PREDICTED: transmembrane 9 superfamily member 5 isoform X2 [Cucumis sativus]	-	-	GO:0031224//intrinsic component of membrane	-	-
Csa1G163110	8.85	6.89	9.89	11.85	16.3	18	8.64	13.34	9.5	8.78	10.83	12.14	109	77	117	147	182	209	95	151	124	123	138	227	Csa1M163110	PREDICTED: endonuclease 4-like [Cucumis sativus]	-	-	-	GO:0004518//nuclease activity;GO:0097159//organic cyclic compound binding	GO:0006259//DNA metabolic process
Csa1G163120	0.47	0	0.49	0.46	0	0	0.52	0.5	0	0	0	0	1	0	1	1	0	0	1	1	0	0	0	0	-	-	-	-	-	-	-
Csa1G163130	35.43	32.66	41.78	44.23	43.8	35.31	53.34	39.58	46.37	33.86	55.55	45.56	415	347	470	522	465	390	558	426	576	451	673	810	Csa1M163130	PREDICTED: quinone oxidoreductase PIG3-like [Cucumis sativus]	-	-	GO:0044444//cytoplasmic part	GO:0003824//catalytic activity;GO:0046914//transition metal ion binding	GO:0009608//response to symbiont;GO:0044710
Csa1G163140	834.25	577.34	668.91	502.26	517.91	648.83	341.27	388.53	343.83	559.52	212.92	353.54	5823	3654	4483	3538	3262	4273	2126	2497	2563	4419	1550	3758	Csa1M163140	PREDICTED: 60S ribosomal protein L10a-1 [Cucumis sativus]	Translation	ko03010//Ribosome	GO:0044391;GO:0044391	GO:0003676//nucleic acid binding;GO:0005198//structural molecule activity;GO:0003676//nucleic acid binding;GO:0005198//structural molecule activity	GO:0010467//gene expression;GO:0010467//gene expression
Csa1G163150	0	0.95	0	0.79	0.92	0.83	2.71	0.85	2.18	1.56	0.76	0	0	1	0	1	1	1	3	1	3	2	1	0	-	-	-	-	-	-	-
Csa1G163160	27.5	17.93	19.05	11.89	43.32	55.41	28.57	29	33.29	23.59	19.78	13.63	128	75	85	56	182	245	119	125	166	123	96	96	Csa1M163160	PREDICTED: ferredoxin, root R-B2 [Cucumis melo]	Energy metabolism	ko00195//Photosynthesis	-	GO:0043169//cation binding;GO:0051536//iron-sulfur cluster binding	GO:0006091//generation of precursor metabolites and energy
Csa1G164660	3.26	2.91	2.99	2.7	8.22	6.26	5.74	6.59	6.45	3.07	6.76	4.19	42	34	37	35	96	76	66	78	88	45	90	82	Csa1M164660	PREDICTED: glucan endo-1,3-beta-glucosidase 14 [Cucumis sativus]	-	-	GO:0030312;GO:0031225//anchored component of membrane;GO:0043231//intracellular membrane-bounded organelle	GO:0008422//beta-glucosidase activity	GO:0006605//protein targeting;GO:0006950//response to stress;GO:0009755//hormone-mediated signaling pathway;GO:0043067//regulation of programmed cell death;GO:0044238
Csa1G164670	8.96	11.58	10.82	7.88	6.75	10.79	6.72	10.52	8.92	8.61	10.62	10.07	88	103	102	78	60	100	59	95	93	96	108	150	Csa1M164670	PREDICTED: probable calcium-binding protein CML48 [Cucumis sativus]	Environmental adaptation	ko04626//Plant-pathogen interaction	-	GO:0046872//metal ion binding	-
Csa1G164680	27.46	33.36	31.26	27.21	33.93	25.91	34.65	31.62	37.42	35.39	32.56	37.99	195	214	213	195	218	174	220	207	283	284	240	409	Csa1M164680	PREDICTED: protein transport protein sec24 [Cucumis sativus]	-	-	GO:0030120//vesicle coat	GO:0046914//transition metal ion binding	GO:0015031//protein transport;GO:0016482//cytoplasmic transport
Csa1G164690	15.87	17.32	18.12	16.98	5.24	5.29	21.21	25.04	27.42	27.35	26.48	29.09	207	205	227	223	62	65	247	300	379	406	357	576	Csa1M164690	PREDICTED: protein transport protein sec24 [Cucumis sativus]	-	-	GO:0030120//vesicle coat	GO:0046914//transition metal ion binding	GO:0015031//protein transport;GO:0016482//cytoplasmic transport
Csa1G164700	4.75	2.75	2.5	2.3	2.68	0.81	5.24	2.48	2.12	1.51	2.93	3.17	6	3	3	3	3	1	6	3	3	2	4	6	-	-	-	-	-	-	-
Csa1G164710	7.29	8.24	6.95	7.97	7.07	9.1	6.5	7.35	8.03	8.17	5.48	7.82	108	111	99	119	95	127	86	100	126	138	84	176	Csa1M164710	PREDICTED: protein ROOT PRIMORDIUM DEFECTIVE 1 [Cucumis sativus]	-	-	-	GO:0003824//catalytic activity	-
Csa1G165210	116.81	81	115.6	127.85	156.53	191.42	75.28	80.07	70.52	76.39	73.7	83.64	920	577	874	1016	1116	1425	530	581	591	681	602	999	Csa1M165210	Copper ion binding isoform 1 [Theobroma cacao]	-	-	GO:0030964;GO:0031966//mitochondrial membrane	-	GO:0044237//cellular metabolic process;GO:0044238;GO:0071704
Csa1G165220	0	0	0	0	0	0	0	0	0	0	0	0	0	0	0	0	0	0	0	0	0	0	0	0	-	-	-	-	-	-	-
Csa1G165230	0.77	0.43	0.61	0	0	0.2	0	0.42	0.18	0.17	0.56	0.26	4	2	3	0	0	1	0	2	1	1	3	2	Csa1M165230	PREDICTED: NAC domain-containing protein 90-like [Cucumis sativus]	-	-	-	GO:0003676//nucleic acid binding	GO:0010468//regulation of gene expression;GO:0034645//cellular macromolecule biosynthetic process
Csa1G165730	2.93	1.9	1.53	3.37	4.87	10.51	1.63	7.1	5.45	4.15	7.24	7.09	12	7	6	14	18	41	6	27	24	19	31	44	-	-	-	-	-	-	-
Csa1G165740	0	0.47	0	0	0	0.44	0	0.89	0.72	0	0.4	0.28	0	1	0	0	0	1	0	2	1	0	1	1	-	-	-	-	-	-	-
Csa1G165750	18.5	20.3	17.68	16.09	18.51	13.75	15.61	15.4	22.4	23.27	13.89	20.89	171	170	157	150	155	120	129	131	220	244	133	293	-	-	-	-	-	-	-
Csa1G166250	0	0	0	0	0	0	0	0	0	0	0	0	0	0	0	0	0	0	0	0	0	0	0	0	Csa1M166250	PREDICTED: germin-like protein 9-3 [Cucumis melo]	-	-	-	GO:0003824//catalytic activity;GO:0016209//antioxidant activity;GO:0046914//transition metal ion binding	GO:0006801//superoxide metabolic process;GO:0044710
Csa1G166260	0.13	0.15	0	0	0.29	1.12	0	0.43	1.37	0.47	0.38	0.52	1	1	0	0	2	8	0	3	11	4	3	6	Csa1M166260	PREDICTED: peroxidase 60 [Cucumis sativus]	-	-	-	GO:0003824//catalytic activity;GO:0016209//antioxidant activity;GO:0046906//tetrapyrrole binding	GO:0006950//response to stress;GO:0010053//root epidermal cell differentiation;GO:0044710
Csa1G166760	0.14	0	0.15	0.29	0.16	1.07	0.16	0	0.14	0	0.14	0	1	0	1	2	1	7	1	0	1	0	1	0	-	-	-	-	-	-	-
Csa1G166770	77.38	55.57	63.72	71.42	54.68	75.94	48.71	56.2	51.87	49.5	54.98	49.35	624	404	495	581	402	573	354	422	440	452	459	604	Csa1M166770	PREDICTED: N-carbamoylputrescine amidase [Cucumis sativus]	-	-	-	GO:0016811//hydrolase activity, acting on carbon-nitrogen (but not peptide) bonds, in linear amides;GO:0016811//hydrolase activity, acting on carbon-nitrogen (but not peptide) bonds, in linear amides;GO:0016811//hydrolase activity, acting on carbon-nitrogen (but not peptide) bonds, in linear amides	GO:0006525//arginine metabolic process;GO:0006596//polyamine biosynthetic process;GO:0006525//arginine metabolic process;GO:0006596//polyamine biosynthetic process;GO:0006525//arginine metabolic process;GO:0006596//polyamine biosynthetic process
Csa1G166780	5.44	10.52	7.56	5.97	0.89	0.64	9	7.62	7.53	10.41	8.5	8.65	27	47	36	30	4	3	40	35	40	58	44	65	Csa1M166780	PREDICTED: mitochondrial fission protein ELM1 [Cucumis sativus]	-	-	GO:0031966//mitochondrial membrane	-	GO:0007005//mitochondrion organization
Csa1G166790	0	0	0	0	0	0	0	0	0	0	0	0	0	0	0	0	0	0	0	0	0	0	0	0	-	-	-	-	-	-	-
Csa1G166800	5.68	9.55	9.3	10.43	6.37	5.23	9.69	8	10.61	9.42	10.97	9.32	61	93	96	113	62	53	93	79	121	115	122	152	Csa1M166800	PREDICTED: mitochondrial fission protein ELM1 [Cucumis sativus]	-	-	GO:0031966//mitochondrial membrane	-	GO:0007005//mitochondrion organization
Csa1G166810	35.2	23.81	24.94	30.3	11.51	17.93	9.59	14.02	12.34	17.01	11.46	11.63	341	209	232	296	101	164	83	125	127	187	115	171	Csa1M166810	NF-kappa-B inhibitor-like protein 2 isoform 1 [Theobroma cacao]	-	-	-	-	GO:0008652//cellular amino acid biosynthetic process
Csa1G166820	2.1	1.91	1.55	2.08	0.82	1.44	1.39	1.55	2.46	2.61	2.07	3.69	59	49	42	59	21	38	35	40	73	84	60	158	-	-	-	-	-	-	-
Csa1G166830	20.6	23.36	26.08	25.5	21.83	19.91	33.47	32.43	32.62	27.46	38.99	32.19	333	343	405	415	320	303	483	481	558	506	651	790	Csa1M166830	PREDICTED: OTU domain-containing protein 5-B [Cucumis sativus]	-	-	-	GO:0003682//chromatin binding;GO:0005515//protein binding;GO:0016787//hydrolase activity	GO:0019538//protein metabolic process;GO:0044763
Csa1G166840	0	0	0	0	0	0	0	0	0	0	0	0	0	0	0	0	0	0	0	0	0	0	0	0	-	-	-	-	-	-	-
Csa1G167840	43.77	43.23	38.18	33.05	24.76	22.64	47.13	38.81	36.5	50.33	31.06	44.02	904	812	758	687	464	440	869	735	797	1187	662	1381	Csa1M167840	PREDICTED: nicalin-1 [Cucumis sativus]	-	-	GO:0005911//cell-cell junction;GO:0031090//organelle membrane;GO:0031224//intrinsic component of membrane;GO:0043231//intracellular membrane-bounded organelle	-	GO:0006498;GO:0006508//proteolysis;GO:0010646//regulation of cell communication;GO:0043094
Csa1G168340	14.89	15.77	17.61	15.91	20	20.39	12.97	17.25	17.46	18.6	16.39	15.09	270	260	307	291	329	348	210	287	335	385	307	416	-	-	-	-	-	-	-
Csa1G168350	1024.54	1476.76	1059.75	1302.64	1353.72	1158.89	821.1	819.47	925.76	1011.46	1070.62	1095.73	7285	9488	7232	9350	8710	7795	5220	5373	7012	8128	7902	11812	Csa1M168350	PREDICTED: photosystem I subunit O [Cucumis sativus]	Energy metabolism	ko00195//Photosynthesis	GO:0009521;GO:0009536//plastid	-	GO:0000097//sulfur amino acid biosynthetic process;GO:0006739//NADP metabolic process;GO:0006873//cellular ion homeostasis;GO:0006996//organelle organization;GO:0009765//photosynthesis, light harvesting;GO:0016072//rRNA metabolic process;GO:0030001//metal ion transport;GO:0031399//regulation of protein modification process;GO:0043623//cellular protein complex assembly
Csa1G168360	28.91	28.24	29.16	31.52	27.07	28	24.47	18.25	25.82	24.64	31.82	22.92	324	287	314	356	275	296	245	188	307	314	369	390	Csa1M168360	PREDICTED: bifunctional nitrilase/nitrile hydratase NIT4A [Cucumis sativus]	Metabolism of other amino acids	ko00460//Cyanoamino acid metabolism	GO:0016020//membrane	GO:0000257//nitrilase activity;GO:0016836//hydro-lyase activity	GO:0019499//cyanide metabolic process
Csa1G168860	1.08	0	1.14	2.07	1.23	0	3.55	2.22	2.82	3.16	2.95	2.9	1	0	1	2	1	0	3	2	3	3	3	4	-	-	-	-	-	-	-
Csa1G168870	1.84	1.55	2.14	1.29	1.55	1.83	1.94	0.82	1.53	1.34	2.3	1.36	17	13	19	12	13	16	16	7	15	14	22	19	Csa1M168870	PREDICTED: protein NTM1-like 8 isoform X1 [Cucumis sativus]	-	-	-	GO:0003676//nucleic acid binding	GO:0010468//regulation of gene expression
Csa1G168880	51.85	69.01	83.11	95.17	221.45	126.49	256.38	148.48	217.64	95.49	414.77	127.46	412	496	634	763	1593	950	1821	1087	1840	859	3418	1536	Csa1M168880	TASSELSEED2-like protein [Cucumis sativus]	-	-	-	GO:0003824//catalytic activity	GO:0044710
Csa1G168890	0.84	0	0.17	0.17	0	0	0.37	0.9	0.31	0.45	0	0.22	5	0	1	1	0	0	2	5	2	3	0	2	Csa1M168890	PREDICTED: secoisolariciresinol dehydrogenase [Cucumis sativus]	-	-	-	GO:0003824//catalytic activity	GO:0044710
Csa1G168900	1090.47	870.15	894.17	719.1	707.87	725.91	611.95	570.73	562.33	741.14	377.64	586.39	8917.64	6438	7020.07	5932.74	5241	5609.58	4473	4299	4891.36	6864	3202	7273	Csa1M168900	PREDICTED: 40S ribosomal protein S5 [Cucumis sativus]	Translation	ko03010//Ribosome	GO:0044391	GO:0003676//nucleic acid binding;GO:0005198//structural molecule activity	GO:0010467//gene expression
Csa1G168910	1.63	0.52	1.7	1.15	1.29	1.71	1.56	1.76	0.87	1.04	1.56	1.23	7	2	7	5	5	7	6	7	4	5	7	8	-	-	-	-	-	-	-
Csa1G168920	9.62	12.62	11.1	13.04	43.02	41.75	23.66	34.49	28.6	15.2	30.63	22.16	65	77	72	89	263	267	143	215	206	116	215	227	Csa1M168920	PREDICTED: probable CCR4-associated factor 1 homolog 11 [Cucumis sativus]	-	-	GO:0043231//intracellular membrane-bounded organelle	GO:0000175//3'-5'-exoribonuclease activity;GO:0097159//organic cyclic compound binding	GO:0090501//RNA phosphodiester bond hydrolysis
Csa1G169420	7.68	5.28	10.87	13.2	10.72	8.48	15.12	12.06	10.61	5.53	26.53	7.36	42	26	57	73	53	44	74	61	62	34	151	61	-	-	-	-	-	-	-
Csa1G169920	0.19	0	0	0	0.42	0	0.21	0	0	0	0.72	0	1	0	0	0	2	0	1	0	0	0	4	0	-	-	-	-	-	-	-
Csa1G169930	15.42	16.6	17.65	23.49	25.72	28.75	20.1	27.42	26.5	23.3	26.29	24.38	170	166	187	261	257	299	198	278	310	292	300	408	Csa1M169930	PREDICTED: histone deacetylase 8 [Cucumis sativus]	-	-	GO:0043231//intracellular membrane-bounded organelle	GO:0017136//NAD-dependent histone deacetylase activity	GO:0010468//regulation of gene expression;GO:0016575//histone deacetylation;GO:0034645//cellular macromolecule biosynthetic process
Csa1G169940	0	0	0.27	0	0.87	1.37	0.29	0.84	0.73	0.7	1.49	0	0	0	1	0	3	5	1	3	3	3	6	0	Csa1M169940	PREDICTED: probable receptor protein kinase TMK1 [Nelumbo nucifera]	-	-	-	GO:0016740//transferase activity	-
Csa1G169950	4.16	3.47	3.28	2.69	1.81	2.88	1.76	3.16	3.15	3.76	1.95	3.98	66	50	50	43	26	43	25	46	53	68	32	96	Csa1M169950	PREDICTED: pentatricopeptide repeat-containing protein At1g05750, chloroplastic [Cucumis sativus]	-	-	GO:0009536//plastid	-	GO:0016070//RNA metabolic process
Csa1G169960	0	0	0	0	0	0	0	0	0	0	0	0	0	0	0	0	0	0	0	0	0	0	0	0	Csa1M169960	PREDICTED: pentatricopeptide repeat-containing protein At3g46790, chloroplastic-like [Cucumis melo]	-	-	-	GO:0042623//ATPase activity, coupled	-
Csa1G169970	0	0	0	0	0	0	0	0	0	0	0	0	0	0	0	0	0	0	0	0	0	0	0	0	-	-	-	-	-	-	-
Csa1G169980	0	0	0	0	0	0	0	0	0	0	0	0	0	0	0	0	0	0	0	0	0	0	0	0	-	-	-	-	-	-	-
Csa1G169990	0	0	0	0	0	0	0	0	0	0	0	0	0	0	0	0	0	0	0	0	0	0	0	0	-	-	-	-	-	-	-
Csa1G170000	2.51	2.56	2.44	3.64	1.17	0.95	1.81	2.19	1.19	1.62	4.27	1.03	46	43	45	68	20	16	30	37	23	36	83	30	Csa1M170000	PREDICTED: BTB/POZ domain-containing protein At5g47800 isoform X2 [Cucumis sativus]	-	-	-	-	GO:0032446//protein modification by small protein conjugation
Csa1G170010	13.67	14.31	14.35	14.04	11.44	12.91	16.19	16.38	17.49	17.84	19.23	17.38	218	207	220	226	166	195	231	240	296	325	317	422	Csa1M170010	PREDICTED: nuclear inhibitor of protein phosphatase 1 [Cucumis sativus]	-	-	-	GO:0003824//catalytic activity	-
Csa1G170510	4.74	5.69	4.5	4.39	0.75	0.94	6.83	8.8	7.97	7.1	10.25	8.15	161	176	147	150	23	30	207	274	286	276	359	421	Csa1M170510	PREDICTED: C2 and GRAM domain-containing protein At1g03370 isoform X1 [Cucumis sativus]	-	-	GO:0031224//intrinsic component of membrane	GO:0003824//catalytic activity	-
Csa1G170520	0.34	0	0	0	0.75	0.73	0	0.75	0.32	0	0	0.22	1	0	0	0	2	2	0	2	1	0	0	1	-	-	-	-	-	-	-
Csa1G171020	3.48	3.72	4.59	4.83	13.83	12.03	5.97	6.43	6.55	4.71	6.04	5.74	30	29	38	42	108	98	46	51	60	46	54	75	-	-	-	-	-	-	-
Csa1G171030	0.05	0.05	0	0.09	0.05	0.25	0.05	0.1	0.18	0.12	0.28	0.09	1	1	0	2	1	5	1	2	4	3	6	3	Csa1M171030	PREDICTED: subtilisin-like protease SBT5.4 [Cucumis sativus]	-	-	-	GO:0004175//endopeptidase activity;GO:0016491//oxidoreductase activity	GO:0019538//protein metabolic process
Csa1G171040	0.19	0.16	0.3	0.19	0.16	0	0.05	0.11	0.05	0.34	0.05	0.13	4	3	6	4	3	0	1	2	1	8	1	4	Csa1M171040	PREDICTED: subtilisin-like protease SBT5.4 [Cucumis sativus]	-	-	-	GO:0004175//endopeptidase activity;GO:0005515//protein binding	GO:0009892//negative regulation of metabolic process;GO:0019538//protein metabolic process
Csa1G171050	5.24	7.28	5.04	5.27	4.27	3.88	6.19	6.96	7.06	6.95	5.08	6.23	92	116	85	93	68	64	97	112	131	139	92	166	Csa1M171050	PREDICTED: glucan endo-1,3-beta-glucosidase 5 [Cucumis sativus]	-	-	-	GO:0016798//hydrolase activity, acting on glycosyl bonds	GO:0044238
Csa1G171060	1.21	1.44	0	0	0	0	1.31	0	0	0	0	0	1	1	0	0	0	0	1	0	0	0	0	0	-	-	-	-	-	-	-
Csa1G171070	3.19	4.23	3.03	3.5	2.85	2.34	4	4.68	3.38	4	3.62	3.69	58	70	53	64	47	40	65	78	65	83	68	102	Csa1M171070	PREDICTED: pentatricopeptide repeat-containing protein At3g24000, mitochondrial-like [Cucumis sativus]	-	-	GO:0043231//intracellular membrane-bounded organelle	-	-
Csa1G172570	43.72	39.35	51.89	49.61	96.84	86.29	69.95	68.44	65.36	48.42	83.31	53.19	288	234	328	330	577	538	412	416	459	360	570	531	-	-	-	-	-	-	-
Csa1G172580	0	0	0	0	0	0	0	0	0	0	0	0	0	0	0	0	0	0	0	0	0	0	0	0	-	-	-	-	-	-	-
Csa1G172590	15.37	14.66	23.35	29.07	45.71	54.84	40.29	48.5	34.69	16.95	57.24	24.31	170	147	248	324	458	572	398	493	407	213	655	408	Csa1M172590	PREDICTED: basic proline-rich protein-like [Cucumis sativus]	-	-	-	GO:0043169//cation binding	GO:0006812//cation transport
Csa1G172600	0.05	0.15	0.28	0.09	0.35	0.14	1.82	0.69	0.17	0.04	0.52	0.06	1	3	6	2	7	3	36	14	4	1	12	2	-	-	-	-	-	-	-
Csa1G172610	47.97	38.05	44.03	55.01	90.47	98.41	61.95	65.91	58.93	48.71	61.55	49.86	631	456	557	732	1078	1219	729	798	822	733	837	995	Csa1M172610	PREDICTED: phosphatidylinositol/phosphatidylcholine transfer protein SFH1-like isoform X2 [Cucumis sativus]	-	-	-	-	GO:0009755//hormone-mediated signaling pathway
Csa1G172620	19.86	36.03	33.02	28.13	30.94	30.71	25.78	38.82	44.5	34.19	44.19	42.39	156	256	249	223	220	228	181	281	372	304	360	505	Csa1M172620	PREDICTED: sister chromatid cohesion protein PDS5 homolog A isoform X2 [Cucumis sativus]	-	-	GO:0044424	-	-
Csa1G172630	8.71	13.85	11.3	9.09	14.49	15.35	12.37	21.14	18.04	19.52	23.52	19.44	358	519	447	376	541	593	454	796	783	919	997	1215	Csa1M172630	PREDICTED: sister chromatid cohesion protein PDS5 homolog A isoform X2 [Cucumis sativus]	-	-	GO:0009536//plastid	-	GO:0000280//nuclear division
Csa1G173130	16.42	18.77	18.84	21	22.1	22.85	27.68	26.61	27.42	24.21	30.9	27.8	254	264	280	327	310	333	383	378	449	427	494	654	Csa1M173130	PREDICTED: acetyl-CoA acetyltransferase, cytosolic 1-like isoform X2 [Cucumis melo]	Global and overview maps;Global and overview maps;Carbohydrate metabolism;Metabolism of terpenoids and polyketides;Carbohydrate metabolism;Amino acid metabolism;Lipid metabolism;Carbohydrate metabolism;Carbohydrate metabolism;Amino acid metabolism;Amino acid metabolism;Lipid metabolism	ko01100//Metabolic pathways;ko01110//Biosynthesis of secondary metabolites;ko00620//Pyruvate metabolism;ko00900//Terpenoid backbone biosynthesis;ko00630//Glyoxylate and dicarboxylate metabolism;ko00280//Valine, leucine and isoleucine degradation;ko00071//Fatty acid metabolism;ko00640//Propanoate metabolism;ko00650//Butanoate metabolism;ko00380//Tryptophan metabolism;ko00310//Lysine degradation;ko…	GO:0044424;GO:0044424	GO:0003988//acetyl-CoA C-acyltransferase activity;GO:0043169//cation binding;GO:0003988//acetyl-CoA C-acyltransferase activity;GO:0043169//cation binding	GO:0006694//steroid biosynthetic process;GO:0016104//triterpenoid biosynthetic process;GO:0006694//steroid biosynthetic process;GO:0016104//triterpenoid biosynthetic process
Csa1G173140	73.93	78.12	61.1	65.06	15.05	16.67	22.16	28.6	21.55	40.99	19.81	27.32	1678	1613	1333	1486	310	356	449	595	517	1063	464	942	Csa1M173140	PREDICTED: pentatricopeptide repeat-containing protein At4g16390, chloroplastic [Cucumis sativus]	-	-	GO:0009532//plastid stroma	GO:0003676//nucleic acid binding;GO:0036094//small molecule binding	GO:0006396//RNA processing;GO:0006417//regulation of translation;GO:0006605//protein targeting;GO:0009657//plastid organization
Csa1G173150	1.03	0.77	0	2.02	1.52	2.86	0.76	1.47	2.21	0.62	0.65	1.59	3	2	0	6	4	8	2	4	7	2	2	7	-	-	-	-	-	-	-
Csa1G173160	2.65	2.64	7.08	3.77	15.04	12.34	6.57	6.01	4.64	2.65	9.56	3.51	9	8	23	13	46	40	20	19	17	10	34	18	-	-	-	-	-	-	-
Csa1G173170	0.15	0.5	0	0.3	0.41	0.56	0.76	0.41	1.06	0.26	1.45	0.89	2	6	0	4	5	7	9	5	15	4	20	18	Csa1M173170	PREDICTED: two-pore potassium channel 1-like [Cucumis sativus]	-	-	GO:0016020//membrane	GO:0005261//cation channel activity	GO:0034220//ion transmembrane transport
Csa1G173180	0	0	0	0	0	0	0	0	0	0	0	0	0	0	0	0	0	0	0	0	0	0	0	0	-	-	-	-	-	-	-
Csa1G173190	0.25	0.28	0	0.24	0.27	0.26	0	0	0	0	0	0	1	1	0	1	1	1	0	0	0	0	0	0	-	-	-	-	-	-	-
Csa1G173200	10.06	11.01	13.37	12.24	10.44	11.78	12.15	16.43	16.24	14.87	16.35	17.18	205	204	262	251	193	226	221	307	350	346	344	532	Csa1M173200	PREDICTED: transcriptional adapter ADA2b [Cucumis sativus]	-	-	GO:0043231//intracellular membrane-bounded organelle	GO:0003676//nucleic acid binding;GO:0003712//transcription cofactor activity;GO:0003824//catalytic activity;GO:0046914//transition metal ion binding	GO:0000302//response to reactive oxygen species;GO:0006342//chromatin silencing;GO:0006402//mRNA catabolic process;GO:0007049//cell cycle;GO:0009409//response to cold;GO:0009642//response to light intensity;GO:0009725//response to hormone;GO:0035194//posttranscriptional gene silencing by RNA;GO:0042127//regulation of cell proliferation
Csa1G173210	47.35	40.08	41.81	36.42	27.61	31.9	21.03	28.04	22.21	39.32	21.48	27.79	494	379	419	383	261	314	196	269	246	466	232	440	Csa1M173210	PREDICTED: tRNA (guanine(9)-N1)-methyltransferase [Cucumis sativus]	-	-	-	GO:0016741	GO:0008033//tRNA processing;GO:1901068
Csa1G173710	1.6	1.03	0.69	1.32	1.76	1.41	1.93	1.3	2	1.41	1.15	1.14	12	7	5	10	12	10	13	9	16	12	9	13	Csa1M173710	PREDICTED: ADP-ribosylation factor GTPase-activating protein AGD12-like isoform X1 [Cucumis sativus]	-	-	GO:0016020//membrane;GO:0043231//intracellular membrane-bounded organelle	-	-
Csa1G173720	0	0	0	0	0	0	0	0	0	0	0	0	0	0	0	0	0	0	0	0	0	0	0	0	-	-	-	-	-	-	-
Csa1G175720	0.35	0	0	0	0	0.18	0.19	0.38	0.16	0	0.5	0.34	2	0	0	0	0	1.01	1	2	1	0	3	3.01	-	-	-	-	-	-	-
Csa1G175730	29.72	38.65	33.93	35.15	42.81	35.23	45.2	45.39	53.25	43.04	57.31	45.44	758	897	832	902	991	844.99	1029	1061	1435	1255	1508	1760.99	Csa1M175730	PREDICTED: serine/threonine-protein kinase D6PK-like [Cucumis sativus]	-	-	-	GO:0004672//protein kinase activity;GO:0032550	GO:0006464//cellular protein modification process;GO:0006796//phosphate-containing compound metabolic process
Csa1G177730	0	0	0	0	0	0	0	0	0	0	0	0	0	0	0	0	0	0	0	0	0	0	0	0	-	-	-	-	-	-	-
Csa1G177740	0.75	0	3.95	3.64	1.69	4.59	2.49	2.35	3.35	0.71	4.18	1.5	1	0	5	5	2	6	3	3	5	1	6	3	Csa1M177740	PREDICTED: sodium/hydrogen exchanger 6-like [Cucumis melo]	-	-	GO:0031224//intrinsic component of membrane	GO:0005451//monovalent cation:proton antiporter activity	GO:0006814//sodium ion transport;GO:0015992//proton transport;GO:0044763;GO:0055067
Csa1G178240	11.67	9.93	12.61	10.64	5.54	8.23	12.41	18.58	11.65	14.92	16.08	13.29	158	122	164	145	68	105	150	231	167	230	225	273	Csa1M178240	PREDICTED: sodium/hydrogen exchanger 6-like isoform X1 [Cucumis sativus]	-	-	GO:0000139//Golgi membrane;GO:0031224//intrinsic component of membrane	GO:0005451//monovalent cation:proton antiporter activity	GO:0006814//sodium ion transport;GO:0015992//proton transport;GO:0044763;GO:0055067
Csa1G179740	10.31	10.92	11.86	9.82	7.85	8.69	12.24	13.58	14.25	9.65	21.68	13.01	217	209	240	208	150	172	230	262	317	232	471	416	Csa1M179740	PREDICTED: probable galacturonosyltransferase 4 [Cucumis sativus]	Global and overview maps;Carbohydrate metabolism;Carbohydrate metabolism	ko01110//Biosynthesis of secondary metabolites;ko00500//Starch and sucrose metabolism;ko00520//Amino sugar and nucleotide sugar metabolism	GO:0016020//membrane;GO:0043231//intracellular membrane-bounded organelle	GO:0008194//UDP-glycosyltransferase activity	GO:0008152//metabolic process
Csa1G180740	0	0	0	0	0	0	0	0	0	0	0	0	0	0	0	0	0	0	0	0	0	0	0	0	-	-	-	-	-	-	-
Csa1G180750	11.53	11.51	11.74	15.77	11.89	13.29	22.14	28.47	22.28	17.04	37.57	17.95	284	258	278	391	266	308	487	643	580	480	955	672	Csa1M180750	PREDICTED: oligopeptide transporter 3 [Cucumis sativus]	-	-	GO:0031224//intrinsic component of membrane	-	GO:0008104//protein localization;GO:0042886//amide transport;GO:0044707;GO:0044763
Csa1G180760	12.01	12.02	11.81	13.91	11.58	10.96	14.81	17.89	17.74	15.99	16.48	18.6	199	181	188	232	174	171	219	272	311	302	282	468	Csa1M180760	PREDICTED: rhodanese-like domain-containing protein 6 isoform X1 [Cucumis sativus]	-	-	-	GO:0003824//catalytic activity	-
Csa1G181260	188.86	176.27	217.31	236.36	371.55	444.02	136.84	306.81	229.08	204.32	204.44	207.21	1165	981	1286	1473	2073	2595	755	1748	1508	1421	1311	1937	-	-	-	-	-	-	-
Csa1G181270	0	0	0	0	0	0	0	0	0	0	0	0	0	0	0	0	0	0	0	0	0	0	0	0	-	-	-	-	-	-	-
Csa1G181280	12.3	12.67	8.53	5.91	1.82	0.81	8.99	11.11	8.76	14.13	9.39	13.16	178.42	167	118.95	86.34	24	11.01	116.56	148.07	134.7	233.56	140.82	289.96	Csa1M181280	PREDICTED: LOW QUALITY PROTEIN: large subunit GTPase 1 homolog [Cucumis sativus]	Translation	ko03008//Ribosome biogenesis in eukaryotes	-	GO:0003824//catalytic activity;GO:0032550	-
Csa1G181290	11.12	20.43	11.04	7.03	0	0.38	10.31	11.64	5.8	16.64	11.46	18.08	30.58	50	29.05	19.66	0	0.99	25.44	29.93	17.3	50.44	33.18	75.04	Csa1M181290	hypothetical protein Csa_1G181290 [Cucumis sativus]	-	-	-	GO:0005488//binding	-
Csa1G181300	22.45	25.18	19.29	13.57	23.85	23.57	18.43	19.44	21.89	21.3	15.45	21.45	154	156	127	94	148	153	113	123	160	165	110	223	Csa1M181300	PREDICTED: LOW QUALITY PROTEIN: large subunit GTPase 1 homolog [Cucumis sativus]	Translation	ko03008//Ribosome biogenesis in eukaryotes	-	GO:0003824//catalytic activity;GO:0032550	-
Csa1G181310	63.19	54.2	48.63	51.08	20.9	26.47	16.29	17.38	17.02	27.91	15.31	17.99	394	305	291	322	118	156	91	100	113	196	99	170	Csa1M181310	PREDICTED: psbP domain-containing protein 1, chloroplastic isoform X1 [Cucumis sativus]	-	-	GO:0009521;GO:0009532//plastid stroma;GO:0031978;GO:0044434;GO:0009521;GO:0009532//plastid stroma;GO:0031978;GO:0044434	GO:0046872//metal ion binding;GO:0046872//metal ion binding	GO:0043623//cellular protein complex assembly;GO:0044237//cellular metabolic process;GO:0043623//cellular protein complex assembly;GO:0044237//cellular metabolic process
Csa1G181320	10.72	11.43	9.57	11.75	14.21	16.63	12.01	15.4	14.79	14.3	16.58	15.13	154	149	132	170	185	225	154	203	225	234	246	330	Csa1M181320	PREDICTED: AP-3 complex subunit mu isoform X1 [Cucumis sativus]	-	-	GO:0030119//AP-type membrane coat adaptor complex	-	GO:0006605//protein targeting;GO:0009606//tropism;GO:0016192//vesicle-mediated transport;GO:0030243//cellulose metabolic process
Csa1G181330	0.63	0.2	0.75	0.9	2.79	2.21	1.21	3.34	1.88	0.8	2.97	0.77	7	2	8	10	28	23	12	34	22	10	34	13	Csa1M181330	PREDICTED: galactinol synthase 2-like [Cucumis sativus]	-	-	GO:0044424	GO:0035250//UDP-galactosyltransferase activity;GO:0043169//cation binding	GO:0000302//response to reactive oxygen species;GO:0001101//response to acid;GO:0006970//response to osmotic stress;GO:0009642//response to light intensity;GO:0019318//hexose metabolic process;GO:0044711
Csa1G181340	38.71	39.19	43.18	45.33	39.12	40.46	42.81	52.74	54.16	51.59	45.74	57.52	269	246	288	318	246	266	266	338	401	405	330	606	Csa1M181340	PREDICTED: SNF1-related protein kinase regulatory subunit beta-2-like [Cucumis sativus]	-	-	-	GO:0036094//small molecule binding;GO:0097159//organic cyclic compound binding;GO:1901363	GO:0006631//fatty acid metabolic process
Csa1G181350	0.11	0.12	0	0	0	0.12	0	0	0	0.1	0	0	1	1	0	0	0	1	0	0	0	1	0	0	Csa1M181350	PREDICTED: WAT1-related protein At1g09380-like [Cucumis sativus]	-	-	GO:0031224//intrinsic component of membrane	GO:0005215//transporter activity	GO:0044763
Csa1G181360	22.56	16.73	17.9	19.81	12.58	11.3	15.21	21.99	18.67	16.74	15	15.36	269	181	205	238	136	127	162	241	236	227	185	278	Csa1M181360	PREDICTED: ABC transporter I family member 20 [Cucumis sativus]	Folding, sorting and degradation	ko03018//RNA degradation	-	GO:0017111//nucleoside-triphosphatase activity;GO:0032550	-
Csa1G181370	8.34	8.35	9.71	8.73	12.78	13.73	5.9	6.71	7.85	8.9	7.01	7.05	138.44	128.92	159.64	150.16	195.62	223	88.95	107.12	145.25	173.98	127.64	190.5	Csa1M181370	PREDICTED: acyl carrier protein 3, mitochondrial isoform X1 [Cucumis sativus]	Global and overview maps;Energy metabolism	ko01100//Metabolic pathways;ko00190//Oxidative phosphorylation	GO:0043231//intracellular membrane-bounded organelle;GO:0044425//membrane part;GO:0043231//intracellular membrane-bounded organelle;GO:0044425//membrane part	-	GO:0002252;GO:0006631//fatty acid metabolic process;GO:0030422//production of siRNA involved in RNA interference;GO:0002252;GO:0006631//fatty acid metabolic process;GO:0030422//production of siRNA involved in RNA interference
Csa1G181380	0.61	0.32	0.62	0.54	1.27	0.79	0.84	0.9	0.33	0.41	3	0.77	6.56	3.08	6.36	5.84	12.38	8	8.05	8.88	3.75	5.02	33.36	12.5	-	-	-	-	-	-	-
Csa1G181390	5.64	8.37	6.72	7.3	5.45	5.11	7.02	8.42	10.65	8.61	6.87	10.13	89	120	102	116	78	76	99	122	178	155	112	243	Csa1M181390	PREDICTED: trihelix transcription factor GT-2 [Cucumis sativus]	-	-	-	GO:0003676//nucleic acid binding	-
Csa1G181400	0	0	0	0	0	0	0	0	0	0.24	0.25	0	0	0	0	0	0	0	0	0	0	1	1	0	Csa1M181400	PREDICTED: agamous-like MADS-box protein AGL62 [Cucumis sativus]	-	-	-	GO:0003676//nucleic acid binding;GO:0005515//protein binding	-
Csa1G181410	40.28	38.36	44.84	47.9	36.13	37.66	22.14	30.28	26.18	35.63	16.34	35.91	546	472	584	654	444	481	268	377	376	550	229	739	-	-	-	-	-	-	-
Csa1G181420	6.63	6.76	7.46	7.93	5.17	6.02	9.36	10.11	8.57	7.8	8.67	9.8	123	114	133	148	87	105	155	172	168	165	166	276	Csa1M181420	PREDICTED: cytosolic Fe-S cluster assembly factor narfl [Cucumis sativus]	-	-	GO:0043231//intracellular membrane-bounded organelle;GO:0044444//cytoplasmic part	-	GO:0009628//response to abiotic stimulus;GO:0010467//gene expression;GO:0042221//response to chemical;GO:0048518;GO:0070192
Csa1G181430	20.36	16.85	19.31	23.79	21	26.98	18.61	21.04	20.79	18.9	23.18	20.2	294	221	268	346	275	367	240	279	318	311	346	443	Csa1M181430	PREDICTED: CASP-like protein 2B1 [Cucumis sativus]	-	-	GO:0031224//intrinsic component of membrane	-	-
Csa1G181440	48.03	53.33	47.38	38.35	35.76	33.39	53.65	48.96	48.63	55.5	42.58	57.98	1023	1033	970	822	691	669	1020	956	1095	1350	936	1876	Csa1M181440	PREDICTED: dolichyl-diphosphooligosaccharide--protein glycosyltransferase subunit 2 [Cucumis sativus]	Global and overview maps;Folding, sorting and degradation;Glycan biosynthesis and metabolism	ko01100//Metabolic pathways;ko04141//Protein processing in endoplasmic reticulum;ko00510//N-Glycan biosynthesis	GO:0005618//cell wall;GO:0005911//cell-cell junction;GO:0031090//organelle membrane;GO:0031224//intrinsic component of membrane;GO:0043231//intracellular membrane-bounded organelle	GO:0004576//oligosaccharyl transferase activity	GO:0006487//protein N-linked glycosylation;GO:0016072//rRNA metabolic process;GO:0030243//cellulose metabolic process
Csa1G181450	2.7	5.43	2.83	4.59	9.08	5.53	6.72	6.37	3.64	3.17	4.4	3.15	4	7	4	7	12	8	9	9	6	5	7	7	-	-	-	-	-	-	-
Csa1G181460	0	0	0	0	0	0	0	0	0	0	0	0	0	0	0	0	0	0	0	0	0	0	0	0	-	-	-	-	-	-	-
Csa1G181470	677.74	488.23	642.94	639.76	790.73	819.37	474.86	471.74	472.92	476.48	392.42	485.06	2191	1483	2010	2123	2497	2669	1394	1439	1668	1782	1374	2461	Csa1M181470	PREDICTED: NADH-ubiquinone oxidoreductase 20.9 kDa subunit [Cucumis sativus]	-	-	GO:0030964;GO:0044455;GO:0030964;GO:0044455	-	GO:0019941//modification-dependent protein catabolic process;GO:0035966//response to topologically incorrect protein;GO:0043094;GO:0043248//proteasome assembly;GO:0019941//modification-dependent protein catabolic process;GO:0035966//response to topologically incorrect protein;GO:0043094;GO:0043248//proteasome assembly
Csa1G181480	44.56	35.84	39.83	33.5	30.99	31.12	19.75	26.15	27.66	40.24	13.05	29.95	495	361	425	375	312	326	196	267	326	508	150	505	Csa1M181480	Thymidine kinase [Cucumis sativus]	Global and overview maps;Nucleotide metabolism	ko01100//Metabolic pathways;ko00240//Pyrimidine metabolism	-	GO:0019136//deoxynucleoside kinase activity;GO:0032550	GO:0006259//DNA metabolic process;GO:0009124//nucleoside monophosphate biosynthetic process
Csa1G181490	0	0	0	0	0	0	0	0	0	0	0	0	0	0	0	0	0	0	0	0	0	0	0	0	-	-	-	-	-	-	-
Csa1G181500	18.43	16.97	16.79	16.78	16.77	14.49	21.28	17.27	15.69	14.9	19.18	15.28	419	351	367	384	346	310	432	360	377	387	450	528	Csa1M181500	PREDICTED: heterogeneous nuclear ribonucleoprotein 1 [Cucumis sativus]	Translation	ko03015//mRNA surveillance pathway	-	GO:0036094//small molecule binding;GO:0097159//organic cyclic compound binding	-
Csa1G181510	13.91	10.84	16	14.57	26.73	27.62	15.13	15.54	15.03	14.56	18.69	15.77	143	101	158	151	249	268	139	147	164	170	199	246	Csa1M181510	PREDICTED: ras-related protein RABA5a [Cucumis sativus]	-	-	GO:0031090//organelle membrane;GO:0044464	GO:0017111//nucleoside-triphosphatase activity;GO:0032550	GO:0015031//protein transport;GO:0016482//cytoplasmic transport;GO:0035556//intracellular signal transduction
Csa1G181530	0	0.41	0.38	0.72	0	0.38	0	1.17	0.67	1.32	0.69	0	0	1	1	2	0	1	0	3	2	4	2	0	-	-	-	-	-	-	-
Csa1G181540	7.39	9.05	8.16	7.42	1.51	1.45	9.8	10.12	9.45	10.51	9.96	10.69	81	90	86	82	15	15	96	102	110	131	113	178	Csa1M181540	PREDICTED: vesicle-fusing ATPase [Cucumis sativus]	-	-	GO:0005911//cell-cell junction;GO:0016020//membrane;GO:0043231//intracellular membrane-bounded organelle	GO:0016462//pyrophosphatase activity;GO:0032550;GO:0043169//cation binding	GO:0006810//transport;GO:0008104//protein localization
Csa1G181550	0	0	0	0	0	0	0	0	0	0	0	0.17	0	0	0	0	0	0	0	0	0	0	0	2	Csa1M181550	H0215A08.3 [Oryza sativa Indica Group]	-	-	-	GO:0016787//hydrolase activity	-
Csa1G181560	22.81	30.63	28.58	27.13	31.41	27.59	26.09	30.06	26.7	28.09	29.24	32.45	226	275	272	271	282	258	231	274	281	316	300	488	Csa1M181560	PREDICTED: vesicle-fusing ATPase [Cucumis sativus]	-	-	GO:0005911//cell-cell junction;GO:0016020//membrane;GO:0043231//intracellular membrane-bounded organelle	GO:0016462//pyrophosphatase activity;GO:0032550;GO:0043169//cation binding	GO:0006810//transport;GO:0008104//protein localization
Csa1G181570	33.25	30.29	34.63	37.16	25.49	32.66	19.95	26.93	19.03	23.59	26.79	21.24	291	240	291	328	202	270	156	217	177	234	243	282	Csa1M181570	PREDICTED: inositol monophosphatase [Cucumis sativus]	Global and overview maps;Global and overview maps;Carbohydrate metabolism;Signal transduction;Carbohydrate metabolism	ko01100//Metabolic pathways;ko01110//Biosynthesis of secondary metabolites;ko00562//Inositol phosphate metabolism;ko04070//Phosphatidylinositol signaling system;ko00053//Ascorbate and aldarate metabolism	GO:0016020//membrane;GO:0044444//cytoplasmic part	GO:0043169//cation binding;GO:0052834//inositol monophosphate phosphatase activity;GO:0070456	GO:0006020//inositol metabolic process;GO:0006089//lactate metabolic process;GO:0006950//response to stress;GO:0019758;GO:0019852//L-ascorbic acid metabolic process;GO:0032958//inositol phosphate biosynthetic process;GO:0046488//phosphatidylinositol metabolic process
Csa1G182070	0	0	0	0	0	0	0	0	0	0	0	0	0	0	0	0	0	0	0	0	0	0	0	0	Csa1M182070	PREDICTED: cysteine proteinase inhibitor 5-like [Cucumis sativus]	-	-	-	GO:0004866//endopeptidase inhibitor activity	GO:0010466//negative regulation of peptidase activity
Csa1G183070	0	0	0.81	0.74	3.45	3.91	0.85	0.8	0.69	0.73	0.71	1.54	0	0	1	1	4	5	1	1	1	1	1	3	Csa1M183070	PREDICTED: cysteine proteinase inhibitor 5-like [Cucumis sativus]	-	-	-	GO:0004866//endopeptidase inhibitor activity	GO:0010466//negative regulation of peptidase activity
Csa1G183570	24.21	26.43	27.7	30.46	45.31	37.34	50	43.3	43.68	26.16	64.39	37.37	356	353	391	451	604	517	656	584	680	438	978	834	-	-	-	-	-	-	-
Csa1G183580	22.34	15.73	24.35	22.6	40.13	30.75	38.2	20.61	25.47	22.87	31.82	20.14	193	123	202	197	314	251	295	164	234	224	285	264	Csa1M183580	PREDICTED: cysteine proteinase inhibitor 5 [Cucumis sativus]	-	-	-	GO:0004866//endopeptidase inhibitor activity	GO:0010466//negative regulation of peptidase activity
Csa1G183590	50.27	57.09	50.43	50.71	7.64	13.6	36.19	45.27	41.53	40.81	45.51	40.43	320	328	308	326	44	82	206	266	282	293	301	390	Csa1M183590	PREDICTED: phosphatase IMPL1, chloroplastic [Cucumis melo]	Global and overview maps;Global and overview maps;Carbohydrate metabolism;Signal transduction	ko01100//Metabolic pathways;ko01110//Biosynthesis of secondary metabolites;ko00562//Inositol phosphate metabolism;ko04070//Phosphatidylinositol signaling system	GO:0009532//plastid stroma	GO:0008252//nucleotidase activity;GO:0052834//inositol monophosphate phosphatase activity	GO:0005982//starch metabolic process;GO:0005984//disaccharide metabolic process;GO:0006089//lactate metabolic process;GO:0046488//phosphatidylinositol metabolic process
Csa1G184590	0	0	0	0	0	0	0	0	0	0	0	0	0	0	0	0	0	0	0	0	0	0	0	0	-	-	-	-	-	-	-
Csa1G185090	18.19	17.76	18.64	21.37	18.24	25.08	8.96	12.53	13.01	13.39	10.54	11.09	118	104	116	140	107	154	52	75	90	98	71	109	Csa1M185090	PREDICTED: phosphatase IMPL1, chloroplastic [Cucumis sativus]	Global and overview maps;Global and overview maps;Carbohydrate metabolism;Signal transduction	ko01100//Metabolic pathways;ko01110//Biosynthesis of secondary metabolites;ko00562//Inositol phosphate metabolism;ko04070//Phosphatidylinositol signaling system	GO:0009532//plastid stroma	GO:0043169//cation binding;GO:0052834//inositol monophosphate phosphatase activity	GO:0005982//starch metabolic process;GO:0005984//disaccharide metabolic process;GO:0006020//inositol metabolic process;GO:0006089//lactate metabolic process;GO:0046488//phosphatidylinositol metabolic process
Csa1G185100	47.08	40.72	41.66	42.75	56.81	68.42	29.06	34.89	31.07	34.52	33.39	32.41	130	100	110	120	141	181	72	90	93	105	97	135	Csa1M185100	PREDICTED: mitochondrial import inner membrane translocase subunit tim16 [Cucumis sativus]	-	-	GO:0043234//protein complex	-	GO:0000338//protein deneddylation;GO:0000377;GO:0003006//developmental process involved in reproduction;GO:0006221//pyrimidine nucleotide biosynthetic process;GO:0006310//DNA recombination;GO:0006839//mitochondrial transport;GO:0009639//response to red or far red light
Csa1G185110	0	0	0	0	0	0	0	0	0	0	0	0	0	0	0	0	0	0	0	0	0	0	0	0	Csa1M185110	hypothetical protein Csa_1G185110 [Cucumis sativus]	-	-	GO:0000785//chromatin	GO:0003676//nucleic acid binding	GO:0034728//nucleosome organization
Csa1G186610	14.48	13	17.78	18.71	29.8	29.29	64.22	40.34	53.56	18.02	107.27	23.55	246	205	293	328	491	489	990	628	981	350	1894	611	Csa1M186610	PREDICTED: tonoplast dicarboxylate transporter [Cucumis sativus]	-	-	GO:0031090//organelle membrane;GO:0031224//intrinsic component of membrane;GO:0043231//intracellular membrane-bounded organelle;GO:0031090//organelle membrane;GO:0031224//intrinsic component of membrane;GO:0043231//intracellular membrane-bounded organelle	GO:0015556//C4-dicarboxylate transmembrane transporter activity;GO:0015556//C4-dicarboxylate transmembrane transporter activity	GO:0015743//malate transport;GO:0030001//metal ion transport;GO:0030641//regulation of cellular pH;GO:0015743//malate transport;GO:0030001//metal ion transport;GO:0030641//regulation of cellular pH
Csa1G186620	2.28	1.03	3.34	2.23	1.02	4.72	2.53	1.94	4.17	1.25	2.58	4.23	5	2	7	5	2	10	5	4	10	3	6	14	-	-	-	-	-	-	-
Csa1G186630	63.3	63.17	74.57	79.92	104.39	107.89	92.86	82.42	91.42	65.51	95.14	85.32	459	414	519	585	685	740	602	551	706	537	716	938	Csa1M186630	PREDICTED: BAG family molecular chaperone regulator 5, mitochondrial-like [Cucumis sativus]	-	-	-	GO:0005515//protein binding	-
Csa1G186640	121.18	99.09	125.97	166.89	389.66	291.47	182.01	166.69	146.31	170.89	187.66	149.28	775	572	773	1078	2254	1765	1041	984	998	1233	1247	1447	-	-	-	-	-	-	-
Csa1G186650	0	0	0	0	0	0	0	0	0	0	0	0	0	0	0	0	0	0	0	0	0	0	0	0	Csa1M186650	PREDICTED: kinesin-like protein KIN12B [Cucumis melo]	-	-	GO:0015630//microtubule cytoskeleton;GO:0043234//protein complex;GO:0044430//cytoskeletal part	GO:0036094//small molecule binding;GO:0097159//organic cyclic compound binding;GO:1901363	-
Csa1G186660	13.43	9.85	16.03	15.74	11.74	15.64	10.79	14.72	14.58	15.21	13.19	12.96	110	73	126	130	87	121	79	111	127	141	112	161	Csa1M186660	PREDICTED: rho GDP-dissociation inhibitor 1-like [Cucumis sativus]	-	-	GO:0044424	GO:0005092//GDP-dissociation inhibitor activity	GO:0019222//regulation of metabolic process
Csa1G186670	9.49	7.06	7.7	6.54	5.62	6.88	8.94	8.47	8.28	8.89	8.3	6.39	95	64	74	66	51	65	80	78	88	101	86	97	-	-	-	-	-	-	-
Csa1G187170	324.35	224.23	333.44	294.01	702.57	383.06	696.39	168.43	335.7	272.24	349.34	217.69	2868	1795	2831	2622	5626	3199	5503	1371	3155	2729	3201	2920	-	-	-	-	-	-	-
Csa1G188170	141.14	106.01	134.35	132.99	143.66	149.43	129.99	136.02	134.13	121.68	117.58	137.3	627	423	572	598	576	631	517	560	639	605	545	923	Csa1M188170	PREDICTED: ER membrane protein complex subunit 3 [Cucumis sativus]	-	-	GO:0043231//intracellular membrane-bounded organelle	-	GO:0016192//vesicle-mediated transport;GO:0032989;GO:0040007//growth
Csa1G188670	0.19	0	2.73	2.91	100.99	17.23	20.68	5.61	35.27	0.17	23.42	0.25	2	0	28	31.32	975.98	173.39	197.01	55	399.16	2	258.51	4	Csa1M188670	PREDICTED: probable xyloglucan endotransglucosylase/hydrolase protein 7 [Cucumis sativus]	-	-	GO:0005576//extracellular region;GO:0030312	GO:0016758//transferase activity, transferring hexosyl groups;GO:0016798//hydrolase activity, acting on glycosyl bonds	GO:0044042//glucan metabolic process;GO:0045229//external encapsulating structure organization
Csa1G188680	0.74	0.82	9.83	15.21	34.42	25.86	27.66	10.97	25.98	0.65	107.43	3.9	8	8	102	165.68	337.02	263.61	266.99	109	297.84	8	1201.49	64	Csa1M188680	PREDICTED: probable xyloglucan endotransglucosylase/hydrolase protein 7 [Cucumis sativus]	-	-	GO:0005576//extracellular region;GO:0030312	GO:0016758//transferase activity, transferring hexosyl groups;GO:0016798//hydrolase activity, acting on glycosyl bonds	GO:0044042//glucan metabolic process;GO:0045229//external encapsulating structure organization
Csa1G189180	0	0	0	0	0	0	0	0	0	0	0	0	0	0	0	0	0	0	0	0	0	0	0	0	-	-	-	-	-	-	-
Csa1G190180	2.25	1.02	0.47	1.77	3.02	2.34	1.51	2.88	2.48	2.07	2.13	2.99	5	2	1	4	6	5	3	6	6	5	5	10	Csa1M190180	PREDICTED: pleiotropic drug resistance protein 3-like [Cucumis sativus]	-	-	-	GO:0017111//nucleoside-triphosphatase activity;GO:0032550	-
Csa1G191680	0	0	0	0	0	0	0	0	0	0	0	0	0	0	0	0	0	0	0	0	0	0	0	0	Csa1M191680	PREDICTED: agamous-like MADS-box protein AGL80 [Cucumis sativus]	-	-	-	GO:0003676//nucleic acid binding;GO:0005515//protein binding	-
Csa1G191690	2.58	3.45	2.96	2.8	6.29	7.04	1.73	3.89	5.28	3.24	2.47	3.92	10	12	11	11	22	26	6	14	22	14	10	23	-	-	-	-	-	-	-
Csa1G192190	5.29	4.22	8.94	7.21	2.79	5.82	3.09	1.9	1.88	1.81	2.41	1.83	21	15	34	29	10	22	11	7	8	8	10	11	-	-	-	-	-	-	-
Csa1G192690	0.45	0.98	0	0	0.49	0.95	0.5	0.49	2.12	0.78	1.3	0.88	1	2	0	0	1	2	1	1	5	2	3	3	Csa1M192690	PREDICTED: equilibrative nucleotide transporter 3-like isoform X2 [Cucumis melo]	-	-	GO:0031224//intrinsic component of membrane	GO:0015932//nucleobase-containing compound transmembrane transporter activity	GO:0015858//nucleoside transport
Csa1G192700	5.94	6.05	8.37	8.11	11.01	13.57	8.26	8.18	9.79	6.55	6.49	6.79	37	34	50	51	62	80	46	47	65	46	42	64	Csa1M192700	PREDICTED: equilibrative nucleotide transporter 3-like isoform X2 [Cucumis melo]	-	-	GO:0031224//intrinsic component of membrane	GO:0015932//nucleobase-containing compound transmembrane transporter activity	GO:0015858//nucleoside transport
Csa1G193700	0	0	0	0	0	0	0	0	0	0	0	0	0	0	0	0	0	0	0	0	0	0	0	0	-	-	-	-	-	-	-
Csa1G194700	8.4	6.05	9.28	11.43	13.26	15.79	8.47	15.28	14.17	8.62	16.96	11.58	130	85	138	178	186	230	117	217	232	152	271	272	Csa1M194700	PREDICTED: phosphatidate cytidylyltransferase 1-like [Cucumis sativus]	Global and overview maps;Lipid metabolism;Signal transduction	ko01100//Metabolic pathways;ko00564//Glycerophospholipid metabolism;ko04070//Phosphatidylinositol signaling system	GO:0031224//intrinsic component of membrane	GO:0070567	GO:0046341//CDP-diacylglycerol metabolic process
Csa1G194710	0	0	0	0	0	0	0	0	0	0	0	0	0	0	0	0	0	0	0	0	0	0	0	0	-	-	-	-	-	-	-
Csa1G194720	0	0	0	0	0	0	0	0	0	0	0	0.32	0	0	0	0	0	0	0	0	0	0	0	4	-	-	-	-	-	-	-
Csa1G195220	250.28	192.33	251.61	276.74	411.1	418.47	201.46	226.12	177.8	208.12	181.13	192.26	394	264	377	447	577	641	286	338	310	350	305	454	Csa1M195220	PREDICTED: mitochondrial pyruvate carrier 4 [Cucumis sativus]	-	-	GO:0019866//organelle inner membrane;GO:0043231//intracellular membrane-bounded organelle	-	GO:0006090//pyruvate metabolic process;GO:0006605//protein targeting;GO:0006839//mitochondrial transport;GO:0010038//response to metal ion;GO:0045333//cellular respiration
Csa1G195230	39.42	31.9	34.88	24.69	43.88	36.52	22.37	19.84	18.12	24.47	15.05	23.31	191	139	162	121	192	168	97	89	94	133	76	171	-	-	-	-	-	-	-
Csa1G195240	84.03	72.91	70.14	66.79	41.64	49.36	46.74	47.4	49.01	55.7	31.71	49.83	309	240	247	249	138	173	154	162	194	228	122	277	Csa1M195240	PREDICTED: golgin subfamily A member 6-like protein 22 isoform X2 [Camelina sativa]	-	-	GO:0043231//intracellular membrane-bounded organelle	-	-
Csa1G196240	15.23	11.21	13.49	12.71	12.61	14.86	10.27	13.08	13.27	12.41	10.25	10.25	269	180	229	226	202	247	162	212	248	250	187	275	Csa1M196240	PREDICTED: CMP-N-acetylneuraminate-beta-galactosamide-alpha-2,3-sialyltransferase 2 isoform X3 [Cucumis melo]	-	-	GO:0031984;GO:0043231//intracellular membrane-bounded organelle	GO:0016757//transferase activity, transferring glycosyl groups	GO:0006464//cellular protein modification process
Csa1G196250	5.58	5.87	5.67	4.74	9.24	11.93	5.64	6.34	4.36	7.75	3.97	6.04	42	40	41	36	63	85	38	44	35	66	31	69	Csa1M196250	Phosphatidylinositolglycan synthase family protein isoform 2 [Theobroma cacao]	Global and overview maps;Glycan biosynthesis and metabolism	ko01100//Metabolic pathways;ko00563//Glycosylphosphatidylinositol(GPI)-anchor biosynthesis	GO:0031224//intrinsic component of membrane;GO:0043234//protein complex	GO:0008375//acetylglucosaminyltransferase activity	GO:0000904//cell morphogenesis involved in differentiation;GO:0006497//protein lipidation;GO:0006694//steroid biosynthetic process;GO:0030148//sphingolipid biosynthetic process;GO:0044707
Csa1G196260	19.68	23.93	26.49	29.28	41.63	34.31	34.89	31.83	37.67	37.83	27.75	40.82	178	196	230	267	341	293	282	265	362	388	260	560	-	-	-	-	-	-	-
Csa1G201260	0.05	0	0	0	0	0	0	0	0	0	0	0	1.05	0	0	0	0	0	0	0	0	0	0	0	Csa1M201260	PREDICTED: LOW QUALITY PROTEIN: disease resistance protein At4g27190-like [Cucumis sativus]	-	-	-	GO:0016788//hydrolase activity, acting on ester bonds;GO:0032550	GO:0006661//phosphatidylinositol biosynthetic process;GO:0006996//organelle organization
Csa1G201270	0	0	0	0	0	0	0	0	0	0	0	0	0	0	0	0	0	0	0	0	0	0	0	0	-	-	-	-	-	-	-
Csa1G201770	0	0	0	0	0	0	0	0	0	0	0	0	0	0	0	0	0	0	0	0	0	0	0	0	-	-	-	-	-	-	-
Csa1G201780	12.65	13.68	14.73	11.7	10.14	12.61	11.84	11.58	11.66	13.14	9.52	12.05	136	131	154	127	92	124	114	113	132	161	105	198	Csa1M201780	PREDICTED: probable RNA methyltransferase At5g51130 isoform X2 [Cucumis sativus]	-	-	GO:0044424;GO:0044424	GO:0008168//methyltransferase activity;GO:0008168//methyltransferase activity	GO:0000338//protein deneddylation;GO:0006355//regulation of transcription, DNA-templated;GO:0008213;GO:0009451//RNA modification;GO:0009639//response to red or far red light;GO:0016570//histone modification;GO:0032446//protein modification by small protein conjugation;GO:0043414;GO:0000338//protein deneddylation;GO:0006355//regulation of transcription, DNA-templated;GO:0008213;GO:0009451//RNA mod…
Csa1G202280	0	0	0	0	0	0	0	0	0	0	0	0	0	0	0	0	0	0	0	0	0	0	0	0	Csa1M202280	PREDICTED: probable xyloglucan endotransglucosylase/hydrolase protein 26 [Cucumis sativus]	-	-	GO:0005576//extracellular region;GO:0030312	GO:0016758//transferase activity, transferring hexosyl groups;GO:0016798//hydrolase activity, acting on glycosyl bonds	GO:0044042//glucan metabolic process;GO:0045229//external encapsulating structure organization
Csa1G202290	26.86	28.2	27.02	25.51	39.6	37	26.17	24.68	31.81	35.51	26.46	31.82	171	162	165	164	228	223	149	145	216	255	175	307	-	-	-	-	-	-	-
Csa1G202300	0.31	0.17	0.97	0.62	0.86	0.82	1.22	2.69	2.04	1.38	1.05	2.15	2	1	6	4	5	5	7	16	14	10	7	21	Csa1M202300	PREDICTED: probable xyloglucan endotransglucosylase/hydrolase protein 26 [Cucumis sativus]	-	-	GO:0005576//extracellular region;GO:0030312	GO:0016758//transferase activity, transferring hexosyl groups;GO:0016798//hydrolase activity, acting on glycosyl bonds	GO:0044042//glucan metabolic process;GO:0045229//external encapsulating structure organization
Csa1G207300	0	0	0	0	0	0	0.21	0	0	0	0	0	0	0	0	0	0	0	1	0	0	0	0	0	-	-	-	-	-	-	-
Csa1G207310	135.53	181.75	118.67	98.8	24.64	22.44	51.86	55.67	51.35	96.08	55.99	67.07	4955	6052	4172	3633	818	771	1692	1864	1982	4021	2110	3727	Csa1M207310	PREDICTED: probable GPI-anchored adhesin-like protein PGA55 isoform X2 [Cucumis melo]	-	-	GO:0044435	GO:0008135//translation factor activity, nucleic acid binding	GO:0008299//isoprenoid biosynthetic process;GO:0009657//plastid organization;GO:0010467//gene expression;GO:0034645//cellular macromolecule biosynthetic process
Csa1G207810	0	0	0	0	0	0	0	0	0	0	0	0	0	0	0	0	0	0	0	0	0	0	0	0	-	-	-	-	-	-	-
Csa1G207820	100.96	117.15	130.09	116.74	165.66	133.94	192.54	168.97	201.91	157.37	225.54	185.76	1558	1642	1932	1816	2316	1947	2662	2397	3306	2772	3601	4363	Csa1M207820	PREDICTED: auxin-responsive protein IAA27 [Cucumis sativus]	-	-	GO:0043231//intracellular membrane-bounded organelle;GO:0043231//intracellular membrane-bounded organelle;GO:0043231//intracellular membrane-bounded organelle	GO:0005515//protein binding;GO:0005515//protein binding;GO:0005515//protein binding	GO:0010468//regulation of gene expression;GO:0034645//cellular macromolecule biosynthetic process;GO:0050794//regulation of cellular process;GO:0010468//regulation of gene expression;GO:0034645//cellular macromolecule biosynthetic process;GO:0050794//regulation of cellular process;GO:0010468//regulation of gene expression;GO:0034645//cellular macromolecule biosynthetic process;GO:0050794//regulat…
Csa1G212820	0	0	0.87	0	0	0	0	1.72	0	0	0	0	0	0	1	0	0	0	0	2	0	0	0	0	-	-	-	-	-	-	-
Csa1G212830	4.37	5.74	6.42	7.61	6.94	8.38	5.83	8.65	8.13	5.79	11.09	5.05	72.8	86.89	102.76	127.7	104.91	131.44	86.82	132.35	143.49	110.11	190.82	127.86	Csa1M212830	PREDICTED: protein SRG1-like [Cucumis sativus]	-	-	-	GO:0016705//oxidoreductase activity, acting on paired donors, with incorporation or reduction of molecular oxygen;GO:0051213//dioxygenase activity	GO:0044710
Csa1G212840	392.59	471.02	379.48	364.77	320.39	272.37	451.51	358.56	376.01	447.6	294.57	482.8	10124	11054	9408	9464	7499	6605	10393	8474	10245	13196	7836	18918	Csa1M212840	pyrophosphate-energized vacuolar membrane proton pump [Cucumis sativus]	Energy metabolism	ko00190//Oxidative phosphorylation	GO:0031090//organelle membrane;GO:0031224//intrinsic component of membrane;GO:0043231//intracellular membrane-bounded organelle	GO:0015405;GO:0016462//pyrophosphatase activity;GO:0043169//cation binding	GO:0006818//hydrogen transport;GO:0044763
Csa1G212850	0	0	0	0	0	0	0	0	0	0	0	0	0	0	0	0	0	0	0	0	0	0	0	0	-	-	-	-	-	-	-
Csa1G217850	4.14	4.92	5.97	4.98	7.03	5.41	8.92	9.02	9.92	7.35	8.4	10.76	52	56	72	63	80	64	100	104	132	105	109	205	Csa1M217850	RING-H2 zinc finger protein [Medicago truncatula]	-	-	-	GO:0046914//transition metal ion binding	-
Csa1G217860	0	0	0	0	0	0	0	0	0	0	0	0	0	0	0	0	0	0	0	0	0	0	0	0	Csa1M217860	PREDICTED: thiamine-repressible mitochondrial transport protein THI74-like [Cucumis sativus]	-	-	GO:0031224//intrinsic component of membrane	-	-
Csa1G220860	0	0	0	0	0	0	0	0	0	0	0	0	0	0	0	0	0	0	0	0	0	0	0	0	Csa1M220860	PREDICTED: uncharacterized vacuolar membrane protein YML018C-like [Cucumis sativus]	-	-	GO:0031224//intrinsic component of membrane	-	-
Csa1G220870	0	0	0	0	0	0	0	0	0	0	0	0	0	0	0	0	0	0	0	0	0	0	0	0	-	-	-	-	-	-	-
Csa1G222870	3.86	3.02	4.17	6.05	7.85	7.57	11.38	7.75	6.91	3.6	12.76	6.2	67	46	68	102	119	122	170	121	122	71	221	158	Csa1M222870	PREDICTED: uncharacterized vacuolar membrane protein YML018C-like [Cucumis sativus]	-	-	GO:0031224//intrinsic component of membrane	-	-
Csa1G222880	0.91	0.55	1.47	0.99	0.73	2.02	3.25	3.15	2.58	2.11	3.44	1.75	11	6	17	12	8	23	35	35	33	29	43	32	-	-	-	-	-	-	-
Csa1G224380	0	0	0	0	0	0	0	0	0	0	0	0	0	0	0	0	0	0	0	0	0	0	0	0	Csa1M224380	PREDICTED: NAC domain-containing protein 55-like [Cucumis melo]	-	-	-	GO:0003676//nucleic acid binding	GO:0010468//regulation of gene expression
Csa1G224880	31.77	30.64	43.81	42.76	35.16	38.7	27.03	41.12	23.98	31.06	15.71	29.44	342	299	453	464	343	393	260	407	274	380	175	481	Csa1M224880	PREDICTED: heptahelical transmembrane protein ADIPOR1 [Cucumis sativus]	-	-	GO:0031224//intrinsic component of membrane	-	-
Csa1G224890	10.51	11.64	11.62	11.26	9.48	10.73	15.94	22.06	16.59	13.65	28.18	17.35	348	351	370	375	285	334	471	669	580	517	962	873	Csa1M224890	PREDICTED: probable sucrose-phosphate synthase 1 [Cucumis melo]	Global and overview maps;Carbohydrate metabolism	ko01100//Metabolic pathways;ko00500//Starch and sucrose metabolism	GO:0005911//cell-cell junction;GO:0016020//membrane;GO:0044444//cytoplasmic part	GO:0035251//UDP-glucosyltransferase activity	GO:0005985//sucrose metabolic process
Csa1G225390	10.42	11.85	12	12.84	16.31	17.11	20.19	19.17	17.55	12.76	27.99	14.8	233	241	258	289	331	360	403	393	415	326	646	503	Csa1M225390	PREDICTED: calmodulin-binding receptor-like cytoplasmic kinase 3 [Cucumis sativus]	-	-	-	GO:0004672//protein kinase activity;GO:0032550	GO:0006464//cellular protein modification process;GO:0006796//phosphate-containing compound metabolic process;GO:0007165//signal transduction;GO:0045087//innate immune response
Csa1G225400	0	0	0	0	0	0	0	0	0	0	0	0	0	0	0	0	0	0	0	0	0	0	0	0	-	-	-	-	-	-	-
Csa1G225410	57.84	43.63	61.69	63.75	69.92	66.35	82.82	71	70.09	60.11	98.58	59.53	883	605	905	980	968	954	1129	995	1133	1046	1555	1380	Csa1M225410	PREDICTED: bifunctional purple acid phosphatase 26 [Cucumis sativus]	-	-	GO:0005618//cell wall;GO:0043231//intracellular membrane-bounded organelle;GO:0044444//cytoplasmic part	GO:0016209//antioxidant activity;GO:0016791//phosphatase activity;GO:0043169//cation binding	GO:0006796//phosphate-containing compound metabolic process;GO:0006950//response to stress;GO:0010038//response to metal ion;GO:0042743//hydrogen peroxide metabolic process;GO:0044710;GO:0072505
Csa1G226410	0.13	0.21	0.4	0.19	0.57	0.21	0.22	0.35	0.18	0.28	0.31	0.21	2	3	6	3	8	3	3	5	3	5	5	5	Csa1M226410	PREDICTED: probable glycosyltransferase At5g20260 [Cucumis sativus]	-	-	-	GO:0008375//acetylglucosaminyltransferase activity	-
Csa1G226420	4.28	5.38	5.65	5.5	8.39	6.83	7.74	7.19	8.31	6.57	10	8.37	107	128	142	134	199	168	163	159	207	187	241	313	Csa1M226420	PREDICTED: N-alpha-acetyltransferase 35, NatC auxiliary subunit isoform X3 [Cucumis sativus]	-	-	-	GO:0003824//catalytic activity;GO:0003824//catalytic activity	GO:0006464//cellular protein modification process;GO:0006631//fatty acid metabolic process;GO:0009625//response to insect;GO:0006464//cellular protein modification process;GO:0006631//fatty acid metabolic process;GO:0009625//response to insect
Csa1G226430	35.1	31.21	38.32	36.69	36.73	33.58	50.51	42.68	45.78	34.61	59	38.34	731	591	767	769	694	658	939	815	1008	823	1268	1213	Csa1M226430	ENTH/ANTH/VHS superfamily protein isoform 1 [Theobroma cacao]	-	-	GO:0030117//membrane coat;GO:0030135//coated vesicle	GO:0005515//protein binding;GO:0035091//phosphatidylinositol binding	GO:0006901//vesicle coating
Csa1G226440	6.95	3.67	7.16	6.97	7.29	5.86	9.46	9.87	8.36	7.47	12.26	8.52	102	49	101	103	97	81	124	133	130	125	186	190	-	-	-	-	-	-	-
Csa1G226450	2.66	3.05	3.43	3.27	3.29	2.7	0.48	1.62	1.7	2.34	0.92	2.1	25	26	31	31	28	24	4	14	17	25	9	30	Csa1M226450	PREDICTED: vesicle-associated membrane protein 713-like [Cucumis sativus]	Folding, sorting and degradation	ko04130//SNARE interactions in vesicular transport	GO:0031224//intrinsic component of membrane	-	GO:0006810//transport
Csa1G227450	0	0	0	0	0	0	0	0	0	0	0	0	0	0	0	0	0	0	0	0	0	0	0	0	Csa1M227450	PREDICTED: palmitoyl-monogalactosyldiacylglycerol delta-7 desaturase, chloroplastic-like [Cucumis melo]	Lipid metabolism	ko01040//Biosynthesis of unsaturated fatty acids	GO:0009536//plastid;GO:0016020//membrane	GO:0016705//oxidoreductase activity, acting on paired donors, with incorporation or reduction of molecular oxygen	GO:0006633//fatty acid biosynthetic process;GO:0006644//phospholipid metabolic process;GO:0008299//isoprenoid biosynthetic process;GO:0050896//response to stimulus
Csa1G227460	0	0	0	0	0	0	0	0	0	0	0	0	0	0	0	0	0	0	0	0	0	0	0	0	Csa1M227460	PREDICTED: palmitoyl-monogalactosyldiacylglycerol delta-7 desaturase, chloroplastic-like [Cucumis sativus]	Lipid metabolism	ko01040//Biosynthesis of unsaturated fatty acids	-	GO:0016705//oxidoreductase activity, acting on paired donors, with incorporation or reduction of molecular oxygen	GO:0044238;GO:0044710
Csa1G228960	2605.27	2930.98	2399.26	2611.95	1791.81	1392.79	1870.78	1130.94	1410.39	1407.48	1792.15	1184.84	20807	21174	18395	21047	12955	10513	13355	8321	11984	12726	14843	14351	-	-	-	-	-	-	-
Csa1G228970	20.59	24.27	20.51	17.06	14.27	12.04	23.41	22.32	23.47	25.17	21.74	27.25	469	503	449	391	295	258	476	466	565	655	511	943	-	-	-	-	-	-	-
Csa1G228980	18.56	24.94	19.66	16.45	7.16	8.47	32.13	30.98	24.25	31.16	25.71	26.33	69	83	70	62	24	30	107	107	97	129	100	148	Csa1M228980	PREDICTED: CCR4-NOT transcription complex subunit 10 [Cucumis sativus]	Folding, sorting and degradation	ko03018//RNA degradation	-	-	GO:0006006//glucose metabolic process
Csa1G228990	3.17	3.25	2.48	3.88	3.21	3.37	2.38	3.32	2.96	2.28	2.74	3.23	73	68	55	90	67	73	49	70	72	60	65	113	-	-	-	-	-	-	-
Csa1G229000	1.31	1.17	1.1	1.81	0	0.55	1.17	1.7	2.44	0.94	1.26	2.26	5	4	4	7	0	2	4	6	10	4	5	13	-	-	-	-	-	-	-
Csa1G229500	245.04	234.14	256.63	255.43	235.41	196.42	695.34	331.48	416.71	466.1	463.75	749.86	6272	5454	6315	6578	5469	4728	15887	7776	11270	13639	12245	29164	Csa1M229500	PREDICTED: probable galactinol--sucrose galactosyltransferase 6-like isoform X2 [Cucumis sativus]	-	-	-	GO:0004557//alpha-galactosidase activity;GO:0008378//galactosyltransferase activity	GO:0044238
Csa1G229510	19.83	23.44	23.97	22.51	17.8	16.69	23.06	29.01	26.93	26.08	29.14	30.08	462	507	539	531	396	387	470	620	670	711	716	1079	Csa1M229510	PREDICTED: zinc finger BED domain-containing protein DAYSLEEPER-like isoform X1 [Cucumis sativus]	-	-	GO:0044444//cytoplasmic part;GO:0044444//cytoplasmic part	GO:0003676//nucleic acid binding;GO:0005515//protein binding;GO:0003676//nucleic acid binding;GO:0005515//protein binding	GO:0044707;GO:0044707
Csa1G230010	0	0	0	0	0	0	0	0	0	0	0	0	0	0	0	0	0	0	0	0	0	0	0	0	-	-	-	-	-	-	-
Csa1G230510	0	0	0	0	0	0	0	0	0	0	0	0	0	0	0	0	0	0	0	0	0	0	0	0	-	-	-	-	-	-	-
Csa1G231010	8.74	9.44	12.99	12.91	19.28	16.73	23.55	18.13	14.28	13.64	18.87	12.45	98	96	140	146	196	177	236	187	170	174	219	212	Csa1M231010	PREDICTED: probable receptor-like protein kinase At5g15080 [Cucumis sativus]	-	-	-	GO:0004672//protein kinase activity;GO:0032550	GO:0006464//cellular protein modification process;GO:0006796//phosphate-containing compound metabolic process
Csa1G231020	0.4	0	0.21	0	0.45	0.43	0.23	0	0	0	0	0.13	2	0	1	0	2	2	1	0	0	0	0	1	Csa1M231020	PREDICTED: U11/U12 small nuclear ribonucleoprotein 25 kDa protein-like isoform X2 [Cucumis melo]	-	-	GO:0009579//thylakoid;GO:0016020//membrane;GO:0044434	GO:0003824//catalytic activity	GO:0006139//nucleobase-containing compound metabolic process;GO:0006796//phosphate-containing compound metabolic process;GO:0010033//response to organic substance;GO:0016043//cellular component organization;GO:0019222//regulation of metabolic process;GO:0044249//cellular biosynthetic process;GO:0044281//small molecule metabolic process;GO:0044711;GO:0044763;GO:0044765;GO:0045087//innate immune re…
Csa1G231030	0	0	0	0	0.89	0	0	0	0	0.75	0	0	0	0	0	0	1	0	0	0	0	1	0	0	-	-	-	-	-	-	-
Csa1G231530	4.11	3.49	4	4.21	8.17	10.57	7.81	10.55	12.6	7.87	8.45	14.18	30	23	28	31	54	73	51	71	98	65	64	157	Csa1M231530	PREDICTED: auxin-responsive protein IAA29-like [Cucumis sativus]	-	-	GO:0043231//intracellular membrane-bounded organelle	GO:0005515//protein binding	GO:0010468//regulation of gene expression
Csa1G232030	0	0	0	0	0	0	0	0	0	0	0	0	0	0	0	0	0	0	0	0	0	0	0	0	-	-	-	-	-	-	-
Csa1G232040	0	0	0	0	0	0	0	0	0	0	0	0	0	0	0	0	0	0	0	0	0	0	0	0	-	-	-	-	-	-	-
Csa1G237040	15.14	19.01	20.05	18.82	51.02	38.95	21.53	20.47	20.98	20.63	20.28	26.05	118	134	150	148	360	287	150	147	174	182	164	308	Csa1M237040	PREDICTED: dolichyl-diphosphooligosaccharide--protein glycosyltransferase subunit STT3A [Cucumis sativus]	Global and overview maps;Folding, sorting and degradation;Glycan biosynthesis and metabolism	ko01100//Metabolic pathways;ko04141//Protein processing in endoplasmic reticulum;ko00510//N-Glycan biosynthesis	GO:0031090//organelle membrane;GO:0031224//intrinsic component of membrane;GO:0043231//intracellular membrane-bounded organelle	GO:0004576//oligosaccharyl transferase activity	GO:0006464//cellular protein modification process;GO:0006970//response to osmotic stress;GO:0009814//defense response, incompatible interaction;GO:0016072//rRNA metabolic process;GO:0033554//cellular response to stress
Csa1G237050	22.62	23.93	22.11	19.43	10.96	10.82	28.41	30.1	25.56	30.34	25.32	32.77	246	236	231	213	108	111	276	301	295	375	285	541	Csa1M237050	PREDICTED: dolichyl-diphosphooligosaccharide--protein glycosyltransferase subunit STT3A [Cucumis sativus]	Global and overview maps;Folding, sorting and degradation;Glycan biosynthesis and metabolism	ko01100//Metabolic pathways;ko04141//Protein processing in endoplasmic reticulum;ko00510//N-Glycan biosynthesis	GO:0031090//organelle membrane;GO:0031224//intrinsic component of membrane;GO:0043231//intracellular membrane-bounded organelle	GO:0004576//oligosaccharyl transferase activity	GO:0006464//cellular protein modification process;GO:0006970//response to osmotic stress;GO:0009814//defense response, incompatible interaction;GO:0016072//rRNA metabolic process;GO:0033554//cellular response to stress
Csa1G237060	22.52	22.87	23.12	17.15	1.92	4.02	33.12	38.45	33.1	38.93	36.15	39.23	130	119	128	100	10	22	171	205	204	253	217	343	Csa1M237060	PREDICTED: dolichyl-diphosphooligosaccharide--protein glycosyltransferase subunit STT3A [Cucumis sativus]	Global and overview maps;Folding, sorting and degradation;Glycan biosynthesis and metabolism	ko01100//Metabolic pathways;ko04141//Protein processing in endoplasmic reticulum;ko00510//N-Glycan biosynthesis	GO:0031090//organelle membrane;GO:0031224//intrinsic component of membrane;GO:0043231//intracellular membrane-bounded organelle	GO:0016758//transferase activity, transferring hexosyl groups	GO:0006464//cellular protein modification process;GO:0006970//response to osmotic stress;GO:0009814//defense response, incompatible interaction;GO:0016072//rRNA metabolic process;GO:0033554//cellular response to stress
Csa1G240060	0	0.45	0.42	0	0.89	0.42	0	0.86	0	0.73	0.37	0.53	0	1	1	0	2	1	0	2	0	2	0.98	2	-	-	-	-	-	-	-
Csa1G240070	11.8	13.65	10.47	10.19	5.88	5.8	5.03	8.66	6.74	9.65	7.47	7.23	305	321	260	265	138	141	116	205	184	285	199	284	-	-	-	-	-	-	-
Csa1G240080	24.73	19.74	32.01	35.32	49.74	43.38	26.53	27.52	24.67	23.75	26.13	22.29	312	226	388	449	569	516	299	319	330	341	341	427	-	-	-	-	-	-	-
Csa1G240580	9.78	12.68	11.35	11	8.55	8.29	17.47	13.52	15.38	14.11	22.03	17.75	251	296	280	284	199	200	400	318	417	414	583	692	Csa1M240580	PREDICTED: kinesin-13A [Cucumis sativus]	-	-	GO:0005875//microtubule associated complex	GO:0003774//motor activity;GO:0015631//tubulin binding;GO:0032550	GO:0007017//microtubule-based process
Csa1G240590	2.86	3.03	2.36	2.24	3.02	3.91	1.33	2.2	3.13	2.94	3.1	1.81	24	23	19	19	23	31	10	17	28	28	27	23	Csa1M240590	PREDICTED: heat stress transcription factor C-1-like [Cucumis sativus]	-	-	GO:0043231//intracellular membrane-bounded organelle	GO:0001071//nucleic acid binding transcription factor activity;GO:0003677//DNA binding	GO:0006950//response to stress;GO:0009404//toxin metabolic process;GO:0010468//regulation of gene expression;GO:0034645//cellular macromolecule biosynthetic process
Csa1G240600	0	0	0	0	0	0	0	0	0	0	0	0	0	0	0	0	0	0	0	0	0	0	0	0	-	-	-	-	-	-	-
Csa1G242600	0	0	0.1	0.1	0	0.11	0	0.43	0	0.44	0.48	0.13	0	0	1	1	0	1	0	4	0	5	5	2	Csa1M242600	PREDICTED: indole-3-pyruvate monooxygenase YUCCA6 isoform X1 [Cucumis sativus]	Amino acid metabolism	ko00380//Tryptophan metabolism	-	GO:0000166//nucleotide binding;GO:0016709//oxidoreductase activity, acting on paired donors, with incorporation or reduction of molecular oxygen, NAD(P)H as one donor, and incorporation of one atom of oxygen	GO:0009850//auxin metabolic process;GO:0044710
Csa1G246600	0.21	0.24	0	0.42	1.9	2.7	1.2	1.16	0.8	0	1.23	0.57	1	1	0	2	8	12	5	5	4	0	6	4	-	-	-	-	-	-	-
Csa1G246610	22.33	28.55	18.69	24.69	26.14	23.92	15.13	21.72	27.04	28.78	24	27.11	137	158	110	153	145	139	83	123	177	199	153	252	-	-	-	-	-	-	-
Csa1G248110	0.3	0.08	0.16	0.3	0.42	0.24	0.34	0.41	0.57	0.2	0.66	0.45	4	1	2	4	5	3	4	5	8	3	9	9	Csa1M248110	PREDICTED: probable polyol transporter 6 [Cucumis sativus]	-	-	GO:0031224//intrinsic component of membrane	GO:0016628//oxidoreductase activity, acting on the CH-CH group of donors, NAD or NADP as acceptor;GO:0022857//transmembrane transporter activity	GO:0044710;GO:0044763;GO:0044765
Csa1G248120	21.97	28.98	25.48	35.63	18.38	18.75	20.81	17.3	23.43	20.56	27.82	20.26	357	428	398	583	271	287	302	258	403	381	467	500	-	-	-	-	-	-	-
Csa1G248130	0	0	0	0	0	0	0	0	0	0	0	0	0	0	0	0	0	0	0	0	0	0	0	0	-	-	-	-	-	-	-
Csa1G250130	4.6	4.08	5.82	7.16	5.9	5.16	6.03	7.63	5.76	4.12	5.46	4.75	88	71	107	138	103	93	103	134	117	90	108	138	Csa1M250130	PREDICTED: probable chlorophyll(ide) b reductase NYC1, chloroplastic [Cucumis sativus]	Global and overview maps;Global and overview maps;Metabolism of cofactors and vitamins	ko01100//Metabolic pathways;ko01110//Biosynthesis of secondary metabolites;ko00860//Porphyrin and chlorophyll metabolism	GO:0031224//intrinsic component of membrane;GO:0044434;GO:0044424	GO:0016616//oxidoreductase activity, acting on the CH-OH group of donors, NAD or NADP as acceptor;GO:0003824//catalytic activity	GO:0006787;GO:0044257//cellular protein catabolic process;GO:0044710;GO:0044710
Csa1G250140	0	0	0	0	0	0	0	0	0	0	0	0	0	0	0	0	0	0	0	0	0	0	0	0	Csa1M250140	PREDICTED: formin-like protein 3 [Cucumis sativus]	-	-	-	GO:0003824//catalytic activity	GO:0008152//metabolic process
Csa1G250150	14.82	18.23	16.84	12.32	11.92	10.47	18.43	16.87	17.53	14.09	21.36	16.51	276	315	309	238	225	205	314	292	351	315	420	476	Csa1M250150	PREDICTED: proline-rich receptor-like protein kinase PERK1 [Cucumis sativus]	-	-	-	GO:0004672//protein kinase activity;GO:0032550;GO:0004672//protein kinase activity;GO:0032550	GO:0006464//cellular protein modification process;GO:0006796//phosphate-containing compound metabolic process;GO:0006464//cellular protein modification process;GO:0006796//phosphate-containing compound metabolic process
Csa1G250160	10.91	11.69	11.38	10.7	8	7.99	13.51	13.96	14.25	13.78	16.38	16.53	362	353	363	357	241	249	400	424	499	523	560	833	Csa1M250160	PREDICTED: subtilisin-like protease SBT6.1 [Cucumis sativus]	Folding, sorting and degradation	ko04141//Protein processing in endoplasmic reticulum	GO:0043231//intracellular membrane-bounded organelle	GO:0004175//endopeptidase activity	GO:0006464//cellular protein modification process;GO:0006972//hyperosmotic response;GO:0016482//cytoplasmic transport
Csa1G255160	106.09	104.44	98.96	77.38	75.29	70.06	71.06	88.19	84.84	106.21	60.35	99.1	2050	1835	1838	1505	1320	1274	1226	1563	1734	2343	1204	2909	Csa1M255160	PREDICTED: LOW QUALITY PROTEIN: T-complex protein 1 subunit gamma [Cucumis sativus]	-	-	GO:0044444//cytoplasmic part	GO:0005515//protein binding;GO:0032550	GO:0016072//rRNA metabolic process;GO:0044267//cellular protein metabolic process
Csa1G255170	90.22	77.73	75.03	82.94	36.53	45.69	29.96	36.73	33.39	44.67	34.97	26.32	1609	1260	1286	1489	591	767	477	601	630	909	644	713	Csa1M255170	PREDICTED: omega-6 fatty acid desaturase, chloroplastic isoform X1 [Cucumis sativus]	Lipid metabolism	ko01040//Biosynthesis of unsaturated fatty acids	GO:0009528//plastid inner membrane;GO:0031224//intrinsic component of membrane	GO:0003824//catalytic activity	GO:0006090//pyruvate metabolic process;GO:0006091//generation of precursor metabolites and energy;GO:0006544//glycine metabolic process;GO:0006633//fatty acid biosynthetic process;GO:0006732//coenzyme metabolic process;GO:0006753//nucleoside phosphate metabolic process;GO:0006779//porphyrin-containing compound biosynthetic process;GO:0006790//sulfur compound metabolic process;GO:0009644//response…
Csa1G256170	8.05	10.54	10.24	8.48	1.3	2.75	10.15	15.09	12.84	12.56	14.29	13.77	184	219	225	195	27	59	207	316	310	328	337	478	Csa1M256170	PREDICTED: probable LRR receptor-like serine/threonine-protein kinase At2g24230, partial [Cucumis sativus]	-	-	GO:0031224//intrinsic component of membrane	GO:0004713//protein tyrosine kinase activity;GO:0016791//phosphatase activity;GO:0032550	GO:0006468//protein phosphorylation
Csa1G256180	0	0	0	0	0	0	0.52	0	0.87	0	0	0	0	0	0	0	0	0	1	0	2	0	0	0	-	-	-	-	-	-	-
Csa1G256190	3.67	2.76	4.28	4.35	3.75	4.65	8.61	7.3	5.65	5.19	8.65	6.31	41	28	46	49	38	49	86	75	67	66	100	107	Csa1M256190	PREDICTED: BTB/POZ domain-containing protein At2g24240 isoform X1 [Cucumis sativus]	-	-	-	-	GO:0051259//protein oligomerization
Csa1G256200	110.88	76.02	131.46	144.47	240	248.75	209.77	165.53	130.57	103.76	176.85	91.35	890	552	1013	1170	1744	1887	1505	1224	1115	943	1472	1112	Csa1M256200	PREDICTED: eukaryotic translation initiation factor 5A-2 [Cucumis sativus]	-	-	-	GO:0008135//translation factor activity, nucleic acid binding;GO:0043021//ribonucleoprotein complex binding	GO:0006448//regulation of translational elongation;GO:0006449//regulation of translational termination
Csa1G256210	38.51	40.28	40.77	36.9	45.39	38.46	42.6	43.41	41.46	41.45	40.14	44.03	734	698	747	708	785	690	725	759	836	902	790	1275	Csa1M256210	probable WRKY transcription factor 32-like [Cucumis sativus]	-	-	-	GO:0001071//nucleic acid binding transcription factor activity;GO:0003677//DNA binding	GO:0010468//regulation of gene expression;GO:0034645//cellular macromolecule biosynthetic process
Csa1G256710	18.17	21.32	23.22	27.37	35.65	32.81	31.31	26.45	27.35	28.01	32.5	31.8	189	201	232	287	336	322	291	253	302	331	350	502	Csa1M256710	DNAse I-like superfamily protein isoform 3 [Theobroma cacao]	-	-	GO:0016020//membrane	GO:0004518//nuclease activity	GO:0090304
Csa1G256720	62.84	60.76	62.15	55.59	50.99	52.76	76.25	67.32	60.58	68.75	55.08	65.72	1404	1235	1335	1250	1034	1109	1521	1379	1431	1755	1270	2231	Csa1M256720	PREDICTED: transmembrane 9 superfamily member 9-like [Cucumis sativus]	-	-	GO:0031224//intrinsic component of membrane;GO:0043231//intracellular membrane-bounded organelle	-	GO:0006498
Csa1G256730	0	0	0	0	0	0	0	0	0	0	0	0	0	0	0	0	0	0	0	0	0	0	0	0	-	-	-	-	-	-	-
Csa1G256740	43.59	31.05	36.33	35.27	14.58	19.65	12.14	18.46	15.43	19.45	15.55	15.85	643	416	515	524	195	273	160	250	241	327	237	355	Csa1M256740	PREDICTED: APO protein 2, chloroplastic isoform X1 [Cucumis sativus]	-	-	-	GO:0003676//nucleic acid binding	-
Csa1G256750	37.8	40.25	47.79	47.86	26.42	27.94	65.83	45.3	28.52	26.43	44.32	26.89	475	459	577	606	301	331	739	523	380	378	576	513	Csa1M256750	PREDICTED: serine carboxypeptidase 24 [Cucumis sativus]	-	-	-	GO:0004180//carboxypeptidase activity	GO:0019538//protein metabolic process
Csa1G256760	221.89	169.69	193.43	186.4	138.51	159.02	83.19	77.27	80.03	100.57	79.47	70.64	2496	1731	2090	2113	1412	1687	836	799	955	1286	925	1206	-	-	-	-	-	-	-
Csa1G256770	9.63	11.46	14.97	16.11	27.7	26.23	17.23	23.5	25.25	18.98	18.85	21.85	55	59	82	93	143	142	88	124	154	122	112	189	-	-	-	-	-	-	-
Csa1G256780	20.34	28.31	32.82	35.33	42.71	54.32	34.55	43.33	43.89	38.14	50.48	38.57	162	204	251	284	308	409	246	318	372	344	417	466	-	-	-	-	-	-	-
Csa1G256790	0	0	0	0	0	0	0	0.46	0	0	0	0	0	0	0	0	0	0	0	1	0	0	0	0	-	-	-	-	-	-	-
Csa1G257290	0.5	0.33	0.42	0.79	0.33	0.11	0.22	0.22	0.38	0.35	0.29	0.33	5	3	4	8	3	1	2	2	4	4	3	5	-	-	-	-	-	-	-
Csa1G257300	146.92	116.97	129.12	127.92	220.26	269.88	91.78	166.53	125.92	140.29	101.61	129.95	737	528	621	649	998	1285	412	773	676	790	531	987	Csa1M257300	PREDICTED: UPF0057 membrane protein At4g30660-like [Cucumis sativus]	-	-	GO:0031224//intrinsic component of membrane	-	-
Csa1G257310	6.06	0	10.97	21.77	41.11	44.84	73.56	42.31	19.97	4.98	34.34	6.38	7	0	12	26	42	51	77	47	26	6	43	11	-	-	-	-	-	-	-
Csa1G257320	4.18	7.28	3.18	3.74	15.24	9.51	3.39	8.94	7.35	5.19	5.78	8.32	11	17	8	10	36	24	8	22	21	15	16	33	-	-	-	-	-	-	-
Csa1G257330	1.18	0	1.24	0.39	0.88	0.82	0.44	0.42	1.81	0.36	1.87	1.04	3	0	3	1	2	2	1	1	5	1	5	4	-	-	-	-	-	-	-
Csa1G257340	34.39	40.99	34.59	29.07	19.18	18.48	44.55	34.67	39.15	41.54	40.62	43	968	1050	936	823	490	489	1119	894	1164	1337	1179	1839	Csa1M257340	PREDICTED: eukaryotic translation initiation factor isoform 4G-1 [Cucumis sativus]	Translation	ko03013//RNA transport	-	GO:0008135//translation factor activity, nucleic acid binding	GO:0006412//translation
Csa1G257350	11.01	13.75	11.08	12.09	4.84	4.71	8.88	7.81	9.02	10.23	5.61	9.74	232	263	224	255	92	93	167	151	201	245	124	311	-	-	-	-	-	-	-
Csa1G257360	8.04	7.41	9.6	11.53	9.55	10.28	7.67	10.55	7.71	8.04	9.16	7.53	142	119	163	205	153	171	121	171	144	162	167	202	-	-	-	-	-	-	-
Csa1G257860	0	0	0	0	0	0	0	0	0	0	0	0	0	0	0	0	0	0	0	0	0	0	0	0	Csa1M257860	Leucine-rich receptor-like protein kinase family protein [Theobroma cacao]	-	-	-	GO:0004672//protein kinase activity;GO:0032550	GO:0006464//cellular protein modification process
Csa1G257870	0	0	0.08	0.04	0	0	0	0	0.14	0.06	0.11	0	0	0	2	1	0	0	0	0	4	2	3	0	Csa1M257870	Leucine-rich receptor-like protein kinase family protein [Theobroma cacao]	-	-	GO:0016020//membrane	GO:0004672//protein kinase activity;GO:0016491//oxidoreductase activity;GO:0032550	GO:0006464//cellular protein modification process;GO:0006796//phosphate-containing compound metabolic process
Csa1G257880	0	0	0	0	0	0	0	0	0	0	0	0	0	0	0	0	0	0	0	0	0	0	0	0	-	-	-	-	-	-	-
Csa1G257890	11.26	12.87	8.75	8.47	0.74	0.84	5.35	8.1	7.31	6.3	8.61	7.08	278.23	289.32	207.75	210.58	16.62	19.42	118.07	183.54	190.89	178	219.39	266	Csa1M257890	PREDICTED: pentatricopeptide repeat-containing protein At4g30825, chloroplastic [Cucumis sativus]	-	-	GO:0009536//plastid	-	GO:0044763
Csa1G257900	51.24	58.3	66.06	50.8	52.33	66.27	34.96	40.9	42.91	50.88	31.02	40.89	175	178	216	176	161	216	107	130	158	193	111	211	Csa1M257900	CDK-activating kinase assembly factor MAT1 [Gossypium arboreum]	Replication and repair;Transcription	ko03420//Nucleotide excision repair;ko03022//Basal transcription factors	GO:0043231//intracellular membrane-bounded organelle	GO:0016772//transferase activity, transferring phosphorus-containing groups	GO:0006796//phosphate-containing compound metabolic process;GO:0044763
Csa1G257910	0.92	1.24	1.75	1.17	1.63	0.98	0.92	1.45	1.16	1.39	1.09	1.58	18	22	33	23	29	18	16	26	24	31	22	47	-	-	-	-	-	-	-
Csa1G257920	1055.64	842.2	862.76	974.3	480.86	612.9	354.7	388.95	368.59	528.34	285.11	348.49	5965	4289	4676	5564	2456	3283	1793	2031	2225	3360	1676	2983	Csa1M257920	PREDICTED: 50S ribosomal protein L35, chloroplastic [Cucumis sativus]	-	-	GO:0030529//ribonucleoprotein complex;GO:0043229//intracellular organelle;GO:0044444//cytoplasmic part	GO:0005198//structural molecule activity	GO:0010467//gene expression;GO:0044237//cellular metabolic process;GO:0044238
Csa1G257930	10.51	9.52	9.13	10.92	13.95	15.7	8.22	8.53	10.66	11.35	12.12	8.32	60	49	50	63	72	85	42	45	65	73	72	72	-	-	-	-	-	-	-
Csa1G257940	11.5	23.81	10.73	11.5	2.42	2.76	6.41	8.2	9.71	12.71	11.32	7.62	775.15	1461.52	693.5	778.41	146.63	173.6	385.63	500.52	683.72	978.7	781.66	775.07	-	-	-	-	-	-	-
Csa1G257950	5.05	4.96	5.55	7.15	8.38	7.2	5.4	7.34	7.82	6.25	6.06	8.83	97.85	87.48	103.5	139.59	147.37	131.4	93.37	130.48	160.28	138.3	121.34	259.93	Csa1M257950	PREDICTED: heptahelical transmembrane protein 2 [Cucumis sativus]	-	-	GO:0031224//intrinsic component of membrane	-	-
Csa1G263450	0	0	0	0	0	0	0	0	0	0	0	0	0	0	0	0	0	0	0	0	0	0	0	0	-	-	-	-	-	-	-
Csa1G263950	0.47	0.21	0.87	0.45	1.1	1.01	1.43	1.03	1.04	1.07	0.54	0.84	5.2	2.11	9.24	5	11.09	10.54	14.18	10.53	12.22	13.46	6.23	14.14	Csa1M263950	PREDICTED: protein SRG1-like [Cucumis sativus]	-	-	-	GO:0016705//oxidoreductase activity, acting on paired donors, with incorporation or reduction of molecular oxygen;GO:0043169//cation binding	GO:0044710
Csa1G263960	6.6	6.27	7.15	9.41	2.44	2.83	5.73	6.59	9.33	7.66	13.1	5.5	27	23	28	39	9	11	21	25.01	41	35	55.95	34	Csa1M263960	PREDICTED: protein SRG1-like [Cucumis sativus]	-	-	-	GO:0016705//oxidoreductase activity, acting on paired donors, with incorporation or reduction of molecular oxygen	GO:0044710
Csa1G263970	0.54	0.3	0	0.61	1.5	0.29	1.21	0.62	1.58	0.59	0.52	0.18	2	1	0	2.3	5	1.03	4	2.12	6.29	2.42	2	1	Csa1M263970	PREDICTED: protein SRG1-like [Cucumis sativus]	-	-	-	GO:0016705//oxidoreductase activity, acting on paired donors, with incorporation or reduction of molecular oxygen	GO:0044710
Csa1G263980	0	0	0	0	0	0	0	0	0	0	0	0	0	0	0	0	0	0	0	0	0	0	0	0	-	-	-	-	-	-	-
Csa1G263990	24.45	21.77	22.78	21.66	15.4	17.47	15.37	19.36	16.17	14.43	18.19	12.23	670	543	600	597	383	450	376	486	468	452	514	509	-	-	-	-	-	-	-
Csa1G264000	32.43	26.3	31.76	28.78	32.77	33.13	26.09	29.2	31.27	28.64	31.44	29.8	405	298	381	362	371	390	291	335	414	407	406	565	Csa1M264000	PREDICTED: protein OS-9 homolog isoform X1 [Cucumis sativus]	Folding, sorting and degradation	ko04141//Protein processing in endoplasmic reticulum	GO:0043231//intracellular membrane-bounded organelle	-	GO:0000302//response to reactive oxygen species;GO:0006970//response to osmotic stress;GO:0009642//response to light intensity;GO:0016192//vesicle-mediated transport;GO:0030243//cellulose metabolic process;GO:0033554//cellular response to stress;GO:0043161//proteasome-mediated ubiquitin-dependent protein catabolic process
Csa1G264010	25.04	23.93	27.97	34.89	32.99	42.62	36.94	60.27	57.2	43.24	38.26	56.77	207	179	222	291	247	333	273	459	503	405	328	712	-	-	-	-	-	-	-
Csa1G264020	4.68	4.59	5.64	7.4	17.17	12.23	7.52	7.87	11.52	7.42	12.51	9.32	83	74	96	132	276	204	119	128	216	150	229	251	-	-	-	-	-	-	-
Csa1G264520	4.07	5.45	2.55	4.82	7.52	5.12	5.15	4.38	4.54	2.92	5.7	5.2	15	18	9	18	25	18	17	15	18	12	22	29	-	-	-	-	-	-	-
Csa1G264530	6.2	6.55	6.9	8.53	10.22	11.8	13.4	12.11	9.16	9.8	9.57	13.54	101	97	108	140	151	181	195	181	158	182	161	335	Csa1M264530	BnaA09g08220D [Brassica napus]	-	-	GO:0005911//cell-cell junction;GO:0036338	-	-
Csa1G264540	0	0	0	0	0	0	0	0	0	0	0	0	0	0	0	0	0	0	0	0	0	0	0	0	Csa1M264540	PREDICTED: probable flavin-containing monooxygenase 1 [Cucumis sativus]	-	-	-	GO:0000166//nucleotide binding;GO:0016709//oxidoreductase activity, acting on paired donors, with incorporation or reduction of molecular oxygen, NAD(P)H as one donor, and incorporation of one atom of oxygen	GO:0044710
Csa1G264550	0	0	0	0	0	0	0	0	0	0	0	0	0	0	0	0	0	0	0	0	0	0	0	0	Csa1M264550	PREDICTED: probable flavin-containing monooxygenase 1 [Cucumis sativus]	-	-	-	GO:0000166//nucleotide binding;GO:0016709//oxidoreductase activity, acting on paired donors, with incorporation or reduction of molecular oxygen, NAD(P)H as one donor, and incorporation of one atom of oxygen	GO:0044710
Csa1G264560	26.04	24.97	17.59	21.93	8.27	9.44	9.45	8.52	10.62	12.7	9.75	10.19	219	190	142	186	63	75	71	66	95	121	85	130	Csa1M264560	Chlororespiratory reduction 6 [Theobroma cacao]	-	-	GO:0009532//plastid stroma;GO:0044434	-	GO:0008652//cellular amino acid biosynthetic process;GO:0043623//cellular protein complex assembly
Csa1G264570	0.79	1.76	1.37	2.07	1.75	0.83	0.29	0.57	1.22	0.71	1	0.17	3	6	5	8	6	3	1	2	5	3	4	1	-	-	-	-	-	-	-
Csa1G264580	2.89	3.29	3.33	3.38	3.41	3.12	5.32	4.11	4.34	3.39	4.25	3.91	56	58	62	66	60	57	92	73	89	75	85	115	Csa1M264580	glycerol-3-phosphate transporter family protein [Populus trichocarpa]	-	-	GO:0031224//intrinsic component of membrane	-	GO:0015698//inorganic anion transport;GO:0044763
Csa1G265080	5.24	5.46	5.11	5.42	9.86	10.24	8.94	7.32	9.7	6.98	14.06	9.4	96	91	90	100	141	161	142	123	188	146	266	258	Csa1M265080	PREDICTED: E3 ubiquitin-protein ligase RNF12-A-like isoform X1 [Cucumis melo]	-	-	-	GO:0046914//transition metal ion binding	-
Csa1G265090	28.22	26.22	38.14	36.8	20.78	31.5	13.68	25.4	19.03	24.29	16.43	26.13	409	345	531	537	273	430	177	338	292	401	246	575	-	-	-	-	-	-	-
Csa1G265100	1.56	1.72	1.62	1.49	0.18	0.12	1.37	2.55	1.58	2.59	1.73	2.16	28	28	28	27	3	2	22	42	30	53	32	59	-	-	-	-	-	-	-
Csa1G265110	0	0	0	0	0	0	0	0	0	0	0	0	0	0	0	0	0	0	0	0	0	0	0	0	-	-	-	-	-	-	-
Csa1G265120	9.13	6.79	7.34	8.25	12.2	13	5.98	9.37	6.58	5.02	9.84	6.5	123	83	95	112	149	165	72	116	94	77	137	133	-	-	-	-	-	-	-
Csa1G265130	2.46	3.37	2.5	2.5	0.18	0.21	2.47	6.31	5.53	5.63	4.6	8.25	88	110	86	90	6	7	79	207	209	231	170	449	Csa1M265130	Serine/threonine-protein kinase [Morus notabilis]	-	-	-	GO:0004672//protein kinase activity;GO:0032550	GO:0006464//cellular protein modification process
Csa1G265630	2.08	1.54	1.2	2.51	3.07	2.91	3.61	2.24	1.51	1.03	3.1	1.22	9	6	5	11	12	12	14	9	7	5	14	8	-	-	-	-	-	-	-
Csa1G265640	0	0	0	0	0	0	0	0	0	0	0	0	0	0	0	0	0	0	0	0	0	0	0	0	-	-	-	-	-	-	-
Csa1G265650	5.29	7.34	9.36	6.39	14.95	6.77	6.79	14.32	8.6	9.28	12.34	7.02	13	16	22	16	33	16	15	33	23	25	32	26	-	-	-	-	-	-	-
Csa1G266150	14.62	13.25	14.99	14.37	15.36	13.03	13.64	16.69	16.85	14.34	20.01	15.51	366	302	361	353	344	301	305	383	446	410	517	590	Csa1M266150	D111/G-patch domain-containing family protein [Populus trichocarpa]	-	-	-	GO:0097159//organic cyclic compound binding	-
Csa1G266160	88.97	77.62	76.86	72.6	60.7	55.96	96.35	88.92	86.57	93.21	88.21	88.01	2040	1619	1694	1675	1263	1207	1972	1869	2098	2442	2087	3066	Csa1M266160	PREDICTED: transmembrane 9 superfamily member 11-like [Cucumis sativus]	-	-	GO:0031224//intrinsic component of membrane	-	-
Csa1G266170	1.92	1.6	2.06	2.54	1.6	3.03	2.15	3.1	3.02	3.06	3.43	2.49	33	25	34	44	25	49	33	49	55	60	61	65	Csa1M266170	PREDICTED: sugar transport protein 7 [Cucumis sativus]	-	-	GO:0031224//intrinsic component of membrane	GO:0015291//secondary active transmembrane transporter activity;GO:0022891//substrate-specific transmembrane transporter activity	GO:0006812//cation transport;GO:0044763
Csa1G266180	13.06	14.99	13.35	15.42	12.23	15.01	12.25	15.53	18.36	14.51	12.48	16.49	105	109	103	125	89	114	88	115	157	132	104	201	Csa1M266180	uroporphyrinogen III synthase [Medicago truncatula]	-	-	-	GO:0016836//hydro-lyase activity	GO:0018130
Csa1G267180	1.97	2.86	2.65	2.55	2.19	1.93	5.07	7.14	6.57	5.53	9.85	8.63	100	132	129	130	101	92	229	331	351	321	514	665	Csa1M267180	PREDICTED: dicer-like protein 4 isoform X1 [Cucumis sativus]	-	-	-	GO:0003676//nucleic acid binding;GO:0016891//endoribonuclease activity, producing 5'-phosphomonoesters;GO:0017111//nucleoside-triphosphatase activity;GO:0032550;GO:0043167//ion binding;GO:0003676//nucleic acid binding;GO:0016891//endoribonuclease activity, producing 5'-phosphomonoesters;GO:0017111//nucleoside-triphosphatase activity;GO:0032550;GO:0043167//ion binding	GO:0002252;GO:0003006//developmental process involved in reproduction;GO:0006259//DNA metabolic process;GO:0006355//regulation of transcription, DNA-templated;GO:0006464//cellular protein modification process;GO:0006952//defense response;GO:0007154//cell communication;GO:0009628//response to abiotic stimulus;GO:0009791//post-embryonic development;GO:0030422//production of siRNA involved in RNA in…
Csa1G267190	13.23	12.27	10.31	9.22	8.51	7.53	4.91	6.39	6.11	7.86	5.17	6.58	151	127	113	106	88	81	50	67	74	102	61	114	Csa1M267190	FAD-dependent oxidoreductase family protein [Populus trichocarpa]	-	-	-	GO:0003824//catalytic activity	GO:0044710
Csa1G267200	28.13	31.68	32.12	27.33	23.3	19.66	35.2	36.45	39.32	42.49	31.14	39.43	503	515	552	492	378	331	562	598	744	867	575	1071	Csa1M267200	PREDICTED: WD repeat-containing protein 76 isoform X1 [Cucumis sativus]	-	-	-	-	GO:0001101//response to acid
Csa1G267210	0	0.04	0	0	0.04	0.08	0	0.09	0	0.14	0	0.03	0	1	0	0	1	2	0	2	0	4	0	1	Csa1M267210	PREDICTED: ATPase 8, plasma membrane-type [Cucumis sativus]	Energy metabolism	ko00190//Oxidative phosphorylation	GO:0031224//intrinsic component of membrane	GO:0015662//ATPase activity, coupled to transmembrane movement of ions, phosphorylative mechanism;GO:0032550;GO:0043169//cation binding	GO:0009152//purine ribonucleotide biosynthetic process;GO:0015992//proton transport
Csa1G267220	0	0	0.11	0	0.12	0.23	0.6	0.58	0	0	0.1	0.14	0	0	1	0	1	2	5	5	0	0	1	2	Csa1M267220	PREDICTED: acidic mammalian chitinase-like [Cucumis sativus]	Global and overview maps;Carbohydrate metabolism	ko01110//Biosynthesis of secondary metabolites;ko00520//Amino sugar and nucleotide sugar metabolism	-	GO:0004553//hydrolase activity, hydrolyzing O-glycosyl compounds	GO:0006026;GO:0044238
Csa1G267230	1.35	0.69	2.72	2.05	3.68	7.25	6.55	7.15	3.56	2.06	4.26	2.79	15	7	29	23	37	76	65	73	42	26	49	47	Csa1M267230	PREDICTED: acidic mammalian chitinase-like [Cucumis sativus]	Global and overview maps;Carbohydrate metabolism	ko01110//Biosynthesis of secondary metabolites;ko00520//Amino sugar and nucleotide sugar metabolism	-	GO:0004553//hydrolase activity, hydrolyzing O-glycosyl compounds	GO:0006026;GO:0044238
Csa1G267240	24.06	16.39	17.06	24.91	28.98	26.92	30.25	31.06	85.61	49.62	38.61	50.15	251	155	171	262	274	265	282	298	948	588	417	794	Csa1M267240	PREDICTED: chitotriosidase-1-like [Cucumis sativus]	Global and overview maps;Carbohydrate metabolism	ko01110//Biosynthesis of secondary metabolites;ko00520//Amino sugar and nucleotide sugar metabolism	-	GO:0004568//chitinase activity	GO:0006026;GO:0044238
Csa1G267250	0.48	0.27	0	0	0	0.25	0	0	0.67	0.43	0	0.16	2	1	0	0	0	1	0	0	3	2	0	1	-	-	-	-	-	-	-
Csa1G267260	0	0	0	0	0	0	0	2.11	0	1.99	0	0	0	0	0	0	0	0	0	2	0	2	0	0	-	-	-	-	-	-	-
Csa1G267270	17.08	21.68	20.79	23.14	30.25	26.27	31.53	34.84	34.57	31.08	25.63	35.56	236	272	276	322	379	342	389	442	506	489	366	746	Csa1M267270	PREDICTED: alpha/beta hydrolase domain-containing protein 17B [Cucumis sativus]	-	-	-	GO:0003824//catalytic activity	-
Csa1G267770	4.86	6.7	7.69	8.1	11.58	12.76	10.69	15.92	15.81	10.24	15.04	14.38	109	142	170	190	255	287	225	338	384	269	361	512	Csa1M267770	PREDICTED: two-component response regulator ARR12 isoform X2 [Cucumis sativus]	Signal transduction	ko04075//Plant hormone signal transduction	-	GO:0003676//nucleic acid binding;GO:0003676//nucleic acid binding	GO:0035556//intracellular signal transduction;GO:0035556//intracellular signal transduction
Csa1G267780	0	0	0	0	0	0	0	0	0	0	0	0	0	0	0	0	0	0	0	0	0	0	0	0	-	-	-	-	-	-	-
Csa1G268280	56.65	40.68	79.96	116.12	41.9	52.48	26.47	27.27	50.37	38.41	67.39	39.67	375.97	243.79	509.24	778.24	251.55	329.68	157.12	167	356.43	287.78	464.56	399.05	Csa1M268280	PREDICTED: apolipoprotein D [Cucumis sativus]	-	-	GO:0005911//cell-cell junction;GO:0031090//organelle membrane;GO:0043231//intracellular membrane-bounded organelle	-	GO:0006972//hyperosmotic response;GO:0009314//response to radiation;GO:0051234//establishment of localization
Csa1G268290	24.9	17.04	26.53	31.72	38.57	42.72	25.62	33	28.55	21.91	40.72	24.26	492.03	306.21	503.76	630.76	691.45	794.32	451.88	598	596.57	494.22	830.44	727.95	Csa1M268290	PREDICTED: VAMP-like protein YKT61 [Cucumis sativus]	Folding, sorting and degradation	ko04130//SNARE interactions in vesicular transport	GO:0031224//intrinsic component of membrane;GO:0043231//intracellular membrane-bounded organelle;GO:0044444//cytoplasmic part	-	GO:0000280//nuclear division;GO:0006605//protein targeting;GO:0016192//vesicle-mediated transport;GO:0061024//membrane organization
Csa1G268300	0	0	0	0	0	0	0	0	0	0	0	0	0	0	0	0	0	0	0	0	0	0	0	0	-	-	-	-	-	-	-
Csa1G268310	15.29	20.52	17.52	16.15	19.35	15.29	16.91	17.51	19.82	23.44	21.62	24.14	384	469	423	408	441	361	379	403	526	673	560	921	Csa1M268310	PREDICTED: FIP1[V]-like protein isoform X2 [Cucumis sativus]	-	-	-	GO:0097159//organic cyclic compound binding;GO:1901363	GO:0008152//metabolic process;GO:0009987//cellular process
Csa1G268320	0	0	0	0	0	0	0	0	0	0	0	0	0	0	0	0	0	0	0	0	0	0	0	0	-	-	-	-	-	-	-
Csa1G268330	8.05	10.84	8.46	6.37	3.54	2.69	11.35	12.34	10.55	14.86	15.14	15.66	108	132	109	86	43	34	136	152	150	227	210	319	-	-	-	-	-	-	-
Csa1G269330	30.39	30.49	35.72	33.05	25.76	24.6	41.16	40.9	42.71	38.35	39.38	41.58	463	422	523	507	356	353	560	572	689	666	620	962	-	-	-	-	-	-	-
Csa1G269340	0	0	0	0	0	0	0	0	0	0	0	0	0	0	0	0	0	0	0	0	0	0	0	0	Csa1M269340	PREDICTED: polygalacturonase-like [Cucumis sativus]	-	-	-	GO:0004553//hydrolase activity, hydrolyzing O-glycosyl compounds;GO:0016866//intramolecular transferase activity	GO:0008652//cellular amino acid biosynthetic process;GO:0045229//external encapsulating structure organization
Csa1G269350	20.62	21.38	27.27	30.64	43.98	39.07	78.08	47.32	48	30.8	53.12	46.39	270	254	343	404	522	482	913	569	666	459	719	922	Csa1M269350	PREDICTED: transcription factor bHLH82 [Cucumis sativus]	-	-	-	GO:0005515//protein binding	-
Csa1G269850	20.79	21.24	29.24	23.45	36.21	47.47	28.66	19.8	18.44	24.91	15.97	24.94	24	21	32	28	37	54	30	22	24	30	20	43	Csa1M269850	PREDICTED: cytochrome c oxidase assembly factor 6 isoform X3 [Cucumis sativus]	-	-	GO:0043231//intracellular membrane-bounded organelle	GO:0009055//electron carrier activity	GO:0015992//proton transport
Csa1G269860	0.93	0.52	0.97	1.14	0	0.49	2.07	3.24	2.59	1.03	2	1.38	4	2	4	5	0	2	8	13	12	5	9	9	-	-	-	-	-	-	-
Csa1G269870	8.05	10.57	8.65	11.97	10.84	15.71	10.7	22.68	21.88	18.01	17.72	13.94	64	76	66	96	78	118	76	166	185	162	146	168	Csa1M269870	PREDICTED: AP2/ERF and B3 domain-containing transcription factor At1g50680-like [Cucumis sativus]	-	-	-	GO:0001071//nucleic acid binding transcription factor activity;GO:0003676//nucleic acid binding	GO:0010468//regulation of gene expression;GO:0034645//cellular macromolecule biosynthetic process;GO:0044238
Csa1G269880	196.54	217.21	240.25	288.33	307.7	429.16	245.74	443.46	273.58	246.3	346.54	369.41	2102	2106	2468	3108	2982	4330	2348	4361	3105	2993	3836	5996	Csa1M269880	PREDICTED: CBL-interacting serine/threonine-protein kinase 6 [Cucumis sativus]	-	-	GO:0043231//intracellular membrane-bounded organelle	GO:0004672//protein kinase activity;GO:0032550	GO:0006464//cellular protein modification process;GO:0006796//phosphate-containing compound metabolic process;GO:0006972//hyperosmotic response;GO:0009926//auxin polar transport;GO:0019932//second-messenger-mediated signaling;GO:0044707
Csa1G269890	0.7	4.58	1.45	5.9	9.97	18.57	4.3	12.58	7.61	1.52	6.77	5.73	2	12	4	17	26	50	11	33	23	5	20	25	-	-	-	-	-	-	-
Csa1G269900	11.45	13.48	14.31	15.04	20.9	21.31	20.85	18.14	17.86	8.87	45.67	13.7	198	212	238	262	328	347	322	288	327	175	816	360	-	-	-	-	-	-	-
Csa1G269910	0.1	0.11	0.11	0.2	0.11	0.43	0.23	0.67	0.29	0.09	0.2	0.34	1	1	1	2	1	4	2	6	3	1	2	5	-	-	-	-	-	-	-
Csa1G270410	9.21	11.4	11.14	12.81	14.54	16.78	15.87	17.37	19.47	15.25	18.38	19.65	130	146	151	182	186	223	200	225	291	245	268	421	Csa1M270410	PREDICTED: GPI mannosyltransferase 3 [Cucumis sativus]	Global and overview maps;Glycan biosynthesis and metabolism	ko01100//Metabolic pathways;ko00563//Glycosylphosphatidylinositol(GPI)-anchor biosynthesis	-	GO:0016740//transferase activity	-
Csa1G270420	2.11	0.77	1.83	0.7	0.39	1.88	4.74	3.85	2.34	2.45	4.45	3.47	6	2	5	2	1	5	12	10	7	8	13	15	-	-	-	-	-	-	-
Csa1G270920	7.27	8.02	9.17	7.01	7.8	6.62	7.22	6.68	8.58	7.4	6.72	7.76	71	71	86	69	69	61	63	60	89	82	68	115	-	-	-	-	-	-	-
Csa1G275920	0.92	0.64	0.12	0.91	1.02	0.73	0.26	0.75	1.19	1.02	0.89	1.29	8	5	1	8	8	6	2	6	11	10	8	17	Csa1M275920	PREDICTED: AP2-like ethylene-responsive transcription factor At1g16060 [Cucumis melo]	-	-	-	GO:0001071//nucleic acid binding transcription factor activity;GO:0003676//nucleic acid binding	GO:0010468//regulation of gene expression;GO:0034645//cellular macromolecule biosynthetic process
Csa1G275930	15.79	17.62	17.3	16.35	8.86	8.42	8.88	12.26	9.53	14.52	8.32	15.98	285	289	300	297	145	143	143	203	182	299	155	438	Csa1M275930	PREDICTED: histone-lysine N-methyltransferase ASHR3 [Cucumis sativus]	-	-	GO:0032991//macromolecular complex;GO:0043231//intracellular membrane-bounded organelle;GO:0043232	GO:0016279//protein-lysine N-methyltransferase activity;GO:0046914//transition metal ion binding	GO:0010629//negative regulation of gene expression;GO:0016571//histone methylation;GO:0048580
Csa1G275940	0	0	0.39	0	0.21	0.2	0	0	0.18	0	0	0.12	0	0	2	0	1	1	0	0	1	0	0	1	Csa1M275940	Class I glutamine amidotransferase-like superfamily protein [Theobroma cacao]	-	-	-	GO:0003824//catalytic activity	GO:0009064//glutamine family amino acid metabolic process
Csa1G276440	0	0	0	0	0	0	0	0	0	0	0	0	0	0	0	0	0	0	0	0	0	0	0	0	-	-	-	-	-	-	-
Csa1G276450	15.06	18.55	20.57	23.53	38.23	28.77	49.16	45.37	47.82	37.93	35.74	44.39	316	354	415	497	728	568	921	873	1061	909	774	1415	Csa1M276450	PREDICTED: probable LRR receptor-like serine/threonine-protein kinase At4g30520 [Cucumis sativus]	-	-	GO:0031224//intrinsic component of membrane	GO:0004672//protein kinase activity;GO:0032550	GO:0006464//cellular protein modification process;GO:0006796//phosphate-containing compound metabolic process
Csa1G277450	4.51	5.2	6.35	5.43	7.08	6.43	6.48	7.23	6.77	5.35	7.61	5.56	85	89	115	103	121	114	109	125	135	115	148	159	Csa1M277450	PREDICTED: lactation elevated protein 1-like [Cucumis sativus]	-	-	-	GO:0032550	-
Csa1G277460	7.45	3.78	7.4	9.35	22.59	25.53	30.69	29.64	12.84	7.76	29.65	11.18	87	40	83	110	239	281	320	318	159	103	358	198	Csa1M277460	PREDICTED: cinnamoyl-CoA reductase 1 isoform X1 [Cucumis sativus]	-	-	-	GO:0033764//steroid dehydrogenase activity, acting on the CH-OH group of donors, NAD or NADP as acceptor;GO:0048037//cofactor binding	GO:0008202//steroid metabolic process
Csa1G277470	12.69	14.78	10.94	10.87	7.73	8.8	8.09	9.03	8.79	13.96	6.58	9.58	239	253	198	206	132	156	136	156	175	300	128	274	Csa1M277470	PREDICTED: 5'-nucleotidase domain-containing protein DDB_G0275467 [Cucumis sativus]	-	-	-	GO:0008252//nucleotidase activity;GO:0043169//cation binding	GO:0006796//phosphate-containing compound metabolic process;GO:0010467//gene expression
Csa1G277970	1.4	1.28	1.54	1.23	3.51	4.12	2.52	2.96	6.81	1.91	8.26	6.39	18	15	19	16	41	50	29	35	93	28	110	125	Csa1M277970	PREDICTED: UDP-glucuronate 4-epimerase 1-like [Cucumis sativus]	Global and overview maps;Carbohydrate metabolism;Carbohydrate metabolism	ko01100//Metabolic pathways;ko00500//Starch and sucrose metabolism;ko00520//Amino sugar and nucleotide sugar metabolism	GO:0000139//Golgi membrane;GO:0031224//intrinsic component of membrane;GO:0031984	GO:0016857//racemase and epimerase activity, acting on carbohydrates and derivatives;GO:0048037//cofactor binding	GO:0044238
Csa1G277980	30.99	21.75	42.18	51.26	32.85	91.44	14.55	75.13	42.52	27.09	69.96	38.14	138	87	180	231	132	387	58	310	203	135	325	257	-	-	-	-	-	-	-
Csa1G277990	0	0	1.64	0.76	4.39	0.79	1.72	3.25	1.39	0	2.89	0	0	0	2	1	5	1	2	4	2	0	4	0	-	-	-	-	-	-	-
Csa1G278490	1.21	0.81	1.51	2.38	6.96	6.09	8.36	4.95	3.37	1.73	10.87	2.24	5	3	6	10	26	24	31	19	15	8	47	14	-	-	-	-	-	-	-
Csa1G278500	9.03	10.52	13.62	11.86	30.45	39.61	22.62	36.59	35.31	34.07	26.66	30.8	58	61	84	77	177	241	130	217	242	247	178	300	-	-	-	-	-	-	-
Csa1G287000	0	0	0	0	2.79	2.51	0.91	0	1.47	0	0	0	0	0	0	0	3	3	1	0	2	0	0	0	-	-	-	-	-	-	-
Csa1G287010	0	0	0	0	0	0	0	0	0	0	0	0	0	0	0	0	0	0	0	0	0	0	0	0	Csa1M287010	PREDICTED: tetraspanin-15 [Cucumis sativus]	-	-	GO:0031224//intrinsic component of membrane	-	-
Csa1G287020	9.81	8.95	10.32	12.91	18.01	13.47	23.41	26.88	17.25	11.9	20.11	9.37	98	81	99	130	163	127	209	247	183	135	208	142	Csa1M287020	PREDICTED: tetraspanin-8-like [Cucumis sativus]	-	-	GO:0031224//intrinsic component of membrane	-	-
Csa1G288020	7.34	7.33	9.6	8.26	12.76	13.72	6.27	13.26	11.42	9.63	6.66	12.15	97	88	122	110	153	171	74	161	160	145	91	244	Csa1M288020	PREDICTED: WAT1-related protein At4g28040-like [Cucumis sativus]	-	-	GO:0031224//intrinsic component of membrane	GO:0005215//transporter activity	GO:0044763
Csa1G293020	22.42	23.8	23.33	19.88	18.83	17.01	26.7	25.48	24.2	30.54	21.23	27.34	555	536	555	495	423	396	590	578	633	864	542	1028	Csa1M293020	PREDICTED: pentatricopeptide repeat-containing protein At2g37230 [Cucumis sativus]	-	-	GO:0031976;GO:0044434	-	-
Csa1G294020	48.24	48.54	63.61	57.83	61.11	68.71	44.84	86.43	64.68	65.42	52.19	64.39	1110	1016	1407	1339	1276	1487	921	1823	1573	1720	1239	2251	Csa1M294020	PREDICTED: protein ECERIFERUM 3 [Cucumis sativus]	-	-	GO:0031090//organelle membrane;GO:0031224//intrinsic component of membrane;GO:0043231//intracellular membrane-bounded organelle	GO:0003824//catalytic activity;GO:0046914//transition metal ion binding	GO:0003006//developmental process involved in reproduction;GO:0006631//fatty acid metabolic process;GO:0007275//multicellular organismal development;GO:0009058//biosynthetic process;GO:0043446
Csa1G294030	0	0.15	0	0	0	0	0	0	0	0.12	0.27	0.18	0	1	0	0	0	0	0	0	0	1	2	2	Csa1M294030	PREDICTED: glutamate receptor 2.7-like [Cucumis sativus]	-	-	GO:0016020//membrane	-	GO:0006810//transport;GO:0007166//cell surface receptor signaling pathway
Csa1G294040	0	0	0.17	0	0	0	0	0	0.15	0.14	0	0.11	0	0	1	0	0	0	0	0	1	1	0	1	Csa1M294040	PREDICTED: glutamate receptor 2.7-like [Cucumis sativus]	-	-	-	GO:0005230//extracellular ligand-gated ion channel activity	GO:0007215//glutamate receptor signaling pathway
Csa1G294050	0	0	0	0	0.63	1.16	0.62	0	0.51	0	0	1.86	0	0	0	0	1	2	1	0	1	0	0	5	-	-	-	-	-	-	-
Csa1G294060	0	0	0	0	0	0	0	0	0	0	0	0	0	0	0	0	0	0	0	0	0	0	0	0	-	-	-	-	-	-	-
Csa1G294070	0	0	0	0	0	0	0	0	0	0	0	0	0	0	0	0	0	0	0	0	0	0	0	0	-	-	-	-	-	-	-
Csa1G294080	0.9	0.99	2.96	2.81	12.56	8.22	3.85	4.54	4.35	1.99	6.77	1.97	6	6	19	19	76	52	23	28	31	15	47	20	-	-	-	-	-	-	-
Csa1G294090	0	0	0.57	0.18	1.1	0.58	0.2	0.4	0.43	0.24	1.23	0.36	0	0	6	2	11	6	2	4	5	3	14	6	-	-	-	-	-	-	-
Csa1G294100	1.32	1.38	1.81	1.79	3.14	3.1	2.26	2.87	3.93	2.56	4.03	2.84	19	18	25	26	41	42	29	38	60	42	60	62	Csa1M294100	PREDICTED: E3 ubiquitin-protein ligase XBAT32 isoform X1 [Cucumis sativus]	-	-	-	GO:0019787//small conjugating protein ligase activity;GO:0046914//transition metal ion binding	GO:0009791//post-embryonic development;GO:0010364//regulation of ethylene biosynthetic process;GO:0016129;GO:0016567//protein ubiquitination;GO:0019941//modification-dependent protein catabolic process
Csa1G294600	8.58	7.76	9.96	8.97	10.56	16.57	5.74	13.42	13.73	10.42	7.55	11.7	112	92	125	118	125	204	67	161	190	155	102	232	Csa1M294600	PREDICTED: RING-H2 finger protein ATL13 [Cucumis melo]	-	-	-	GO:0046914//transition metal ion binding	-
Csa1G294610	10.74	13.08	11.82	14.33	13.57	14.23	15.45	20.59	20.33	17.31	21.19	20.78	349.74	388.04	370.24	469.6	401.39	435.84	449.19	614.26	699.22	645.12	711.82	1028.63	Csa1M294610	PREDICTED: probable cyclic nucleotide-gated ion channel 17 [Cucumis sativus]	Environmental adaptation	ko04626//Plant-pathogen interaction	GO:0031224//intrinsic component of membrane	GO:0005267//potassium channel activity;GO:0005515//protein binding;GO:0030551//cyclic nucleotide binding	GO:0030001//metal ion transport;GO:0034220//ion transmembrane transport
Csa1G294620	72.33	95.66	81.1	91.79	71	69.59	68.84	79.72	83.02	90.6	69.07	81.47	1294.26	1555.96	1394.76	1653.4	1152.61	1172.16	1099.81	1308.74	1571.78	1849.88	1276.18	2214.37	Csa1M294620	PREDICTED: preprotein translocase subunit SCY1, chloroplastic [Cucumis sativus]	Folding, sorting and degradation;Transport and catabolism;Folding, sorting and degradation	ko04141//Protein processing in endoplasmic reticulum;ko04145//Phagosome;ko03060//Protein export	GO:0031224//intrinsic component of membrane;GO:0044434	-	GO:0008104//protein localization;GO:0009668;GO:0032774//RNA biosynthetic process;GO:0051234//establishment of localization
Csa1G294630	4.58	5.71	5.48	5.33	6.94	7.26	8.92	8.9	11.02	6.53	18.25	8.96	141	160	162	165	194	210	245	251	358	230	579	419	-	-	-	-	-	-	-
Csa1G295130	18.79	15.03	17.32	20.67	21.43	23.69	14.98	20.64	18.95	16.32	22.89	18.83	271	201	235	300	260	311	195	277	292	273	341	421	-	-	-	-	-	-	-
Csa1G295140	25.13	18.15	25.68	20.5	31.4	30.93	20.83	22.65	24.07	24.81	18.5	20.5	331	217	325	272	375	384	245	274	336	372	252	410	-	-	-	-	-	-	-
Csa1G295150	13.95	12.69	15.91	16.9	12.54	13.74	14.96	15.56	15.42	15.84	16.21	17.87	260	215	285	317	212	241	249	266	304	337	312	506	Csa1M295150	PREDICTED: diacylglycerol kinase 7 [Cucumis sativus]	Global and overview maps;Lipid metabolism;Signal transduction;Lipid metabolism	ko01100//Metabolic pathways;ko00564//Glycerophospholipid metabolism;ko04070//Phosphatidylinositol signaling system;ko00561//Glycerolipid metabolism	-	GO:0016301//kinase activity;GO:0032550	GO:0006796//phosphate-containing compound metabolic process;GO:0007186//G-protein coupled receptor signaling pathway
Csa1G295160	0	0	0	0	0	0	0	0	0	0	0	0	0	0	0	0	0	0	0	0	0	0	0	0	Csa1M295160	PREDICTED: glutamate receptor 2.7-like [Cucumis sativus]	-	-	-	GO:0005230//extracellular ligand-gated ion channel activity	GO:0007215//glutamate receptor signaling pathway
Csa1G295170	0	0	0	0	0	0	0	0	0	0	0	0	0	0	0	0	0	0	0	0	0	0	0	0	Csa1M295170	PREDICTED: glutamate receptor 2.7-like [Cucumis melo]	-	-	GO:0016020//membrane	GO:0004888//transmembrane signaling receptor activity	GO:0006810//transport;GO:0007166//cell surface receptor signaling pathway
Csa1G298170	0	0	0	0	0	0	0	0	0	0	0	0	0	0	0	0	0	0	0	0	0	0	0	0	-	-	-	-	-	-	-
Csa1G302170	0	0	0	0	0	0	0	0	0	0	0	0	0	0	0	0	0	0	0	0	0	0	0	0	-	-	-	-	-	-	-
Csa1G302180	127.24	73.91	113.26	103.48	71.25	85.26	82.14	90.87	80.59	86.61	86.37	88.89	1922	1014	1644	1574	976	1213	1108	1260	1289	1491	1348	2039	Csa1M302180	PREDICTED: 26S protease regulatory subunit 8 homolog A [Cucumis sativus]	Folding, sorting and degradation	ko03050//Proteasome	GO:0044424	GO:0016787//hydrolase activity;GO:0032550	GO:0009057//macromolecule catabolic process;GO:0019538//protein metabolic process
Csa1G302190	0	0	0	0	0	0	0	0	0	0	0	0	0	0	0	0	0	0	0	0	0	0	0	0	-	-	-	-	-	-	-
Csa1G302200	25.13	19.75	25.57	24.56	32.05	39.76	25.26	28.06	20.72	20.11	25.39	19.57	264	188	258	260	305	394	237	271	231	240	276	312	Csa1M302200	E3 ubiquitin-protein ligase MARCH8 [Morus notabilis]	-	-	-	GO:0003824//catalytic activity;GO:0046914//transition metal ion binding	-
Csa1G303700	2.87	2.47	4.55	3.24	2.35	2.8	5.77	6.3	3.74	2.61	5.03	2.3	74	58	113	84	55	68	133	149	102	77	134	90	Csa1M303700	PREDICTED: potassium channel AKT1 isoform X1 [Cucumis sativus]	-	-	GO:0031224//intrinsic component of membrane	GO:0005249//voltage-gated potassium channel activity;GO:0005515//protein binding	GO:0000041//transition metal ion transport;GO:0000904//cell morphogenesis involved in differentiation;GO:0001101//response to acid;GO:0006970//response to osmotic stress;GO:0007015//actin filament organization;GO:0009267//cellular response to starvation;GO:0009933//meristem structural organization;GO:0010053//root epidermal cell differentiation;GO:0010119//regulation of stomatal movement;GO:00156…
Csa1G303710	0	0	0	0	0	0	0	0	0	0	0	0	0	0	0	0	0	0	0	0	0	0	0	0	-	-	-	-	-	-	-
Csa1G304710	791.23	763.27	751.57	617.06	587.4	624.46	786.14	782.7	609.77	863	574.57	745.23	3467.16	3003.47	3156.14	2737.27	2322.99	2601.59	3084.26	3179.23	2866.12	4231.2	2627.45	4941.26	Csa1M304710	PREDICTED: GTP-binding nuclear protein Ran1B [Cucumis sativus]	Translation;Translation	ko03013//RNA transport;ko03008//Ribosome biogenesis in eukaryotes	GO:0005911//cell-cell junction;GO:0043231//intracellular membrane-bounded organelle	GO:0017111//nucleoside-triphosphatase activity;GO:0032550	GO:0006405//RNA export from nucleus;GO:0006886//intracellular protein transport;GO:0035556//intracellular signal transduction
Csa1G305710	0.14	0.24	0.53	0.43	1.67	1.76	1.62	0.79	1.09	0.89	0.7	1.09	2	3	7	6	21	23	20	10	16	14	10	23	Csa1M305710	PREDICTED: cytochrome P450 734A1-like [Cucumis sativus]	-	-	GO:0031224//intrinsic component of membrane	GO:0004497//monooxygenase activity;GO:0016634;GO:0046906//tetrapyrrole binding;GO:0046914//transition metal ion binding	GO:0009314//response to radiation;GO:0009725//response to hormone;GO:0016128;GO:0040007//growth
Csa1G305720	2.2	2.39	2.29	2.27	2.04	2.34	3.3	4.3	3.7	3.23	4.74	2.76	30	27	31	27	26	31	38	55	55	50	69	58	-	-	-	-	-	-	-
Csa1G305730	0	0	0	0	0	0	0	0	0	0	0	0	0	0	0	0	0	0	0	0	0	0	0	0	-	-	-	-	-	-	-
Csa1G305740	118.03	102.4	98.64	83.22	53.77	64.87	71.42	82.99	79.84	109	68.62	86.9	1721	1356	1382	1222	711	891	930	1111	1233	1811	1034	1924	Csa1M305740	PREDICTED: protein arginine N-methyltransferase PRMT10 [Cucumis sativus]	-	-	GO:0044444//cytoplasmic part	GO:0016274//protein-arginine N-methyltransferase activity	GO:0003006//developmental process involved in reproduction;GO:0016571//histone methylation;GO:0035247//peptidyl-arginine omega-N-methylation;GO:0048580
Csa1G305750	7.27	6.43	5.86	7.64	9.9	7.03	9.81	13.42	12.44	10.07	11.23	10.42	102	82	79	108	126	93	123	173	185	161	163	222	Csa1M305750	PREDICTED: probable receptor-like protein kinase At5g20050 [Cucumis sativus]	-	-	GO:0031224//intrinsic component of membrane	GO:0004672//protein kinase activity;GO:0032550	GO:0001101//response to acid;GO:0006464//cellular protein modification process;GO:0006796//phosphate-containing compound metabolic process;GO:0015698//inorganic anion transport
Csa1G305760	178.15	199.61	201.86	202.66	260.69	271.16	181.7	255.08	272.3	267.93	210.68	236.79	2169	2205	2361	2486	2851	3107	1976	2851	3515	3708	2653	4376	Csa1M305760	PREDICTED: acyl-protein thioesterase 2 [Cucumis sativus]	Lipid metabolism	ko00564//Glycerophospholipid metabolism	-	GO:0016788//hydrolase activity, acting on ester bonds	-
Csa1G305770	21.9	17.66	24.58	24.52	55.92	43.13	27.96	30.91	33.65	24.19	33.4	34.07	203	148	219	229	469	377	231	263	331	254	320	479	-	-	-	-	-	-	-
Csa1G305780	24.01	24.99	28.55	27.53	23.74	27.88	36.27	41.63	40.29	34.98	46.87	36.91	329	311	376	380	295	360	444	524	585	546	664	768	-	-	-	-	-	-	-
Csa1G305790	274.61	265.14	274.28	256.46	520.49	460.51	278.81	164.38	191.42	241.53	133.78	212.71	448.84	378.53	426.86	429.73	759.01	731.41	410.74	254.77	345.88	422.8	233.55	521.74	Csa1M305790	GTP-binding protein [Cucumis sativus]	Translation;Translation	ko03013//RNA transport;ko03008//Ribosome biogenesis in eukaryotes	GO:0043231//intracellular membrane-bounded organelle	GO:0017111//nucleoside-triphosphatase activity;GO:0032550	GO:0015031//protein transport;GO:0016482//cytoplasmic transport;GO:0035556//intracellular signal transduction
Csa1G306790	0	0	0	0	0	0	0	0	0	0	0	0	0	0	0	0	0	0	0	0	0	0	0	0	-	-	-	-	-	-	-
Csa1G306800	2.11	1.6	2.04	1.8	0.78	0.43	0.73	0.82	1.05	1.41	0.63	0.99	42	29	39	36	14	8	13	15	22	32	13	30	Csa1M306800	PREDICTED: pentatricopeptide repeat-containing protein At1g08070 [Cucumis sativus]	-	-	-	-	GO:0006396//RNA processing
Csa1G306810	2.21	0.22	0.21	0.59	0.44	6.13	1.57	3.03	0.19	0	5.39	0.26	11	1	1	3	2	29	7	14	1	0	28	2	Csa1M306810	PREDICTED: zinc finger Ran-binding domain-containing protein 2-like isoform X2 [Cucumis melo]	-	-	-	GO:0046914//transition metal ion binding	-
Csa1G308810	0	0	0	0	0	0.26	0	0	0	0	0	0.16	0	0	0	0	0	1	0	0	0	0	0	1	-	-	-	-	-	-	-
Csa1G313810	0	0	0	0	0	0	0	0	0	0	0	0	0	0	0	0	0	0	0	0	0	0	0	0	Csa1M313810	PREDICTED: glyoxalase domain-containing protein 5-like [Eucalyptus grandis]	-	-	-	GO:0003824//catalytic activity	-
Csa1G319810	0.25	0	0	0.25	0	0	0	0.27	0	0.46	0.49	0	1	0	0	1	0	0	0	1	0	2	2	0	-	-	-	-	-	-	-
Csa1G320310	6.23	4.91	5.52	5.34	9.91	9.77	6.18	7.25	6.82	6.27	6.57	5.97	88	63	75	76	127	130	78	94	102	100	96	128	Csa1M320310	PREDICTED: transmembrane protein 128 [Jatropha curcas]	-	-	-	-	GO:0046474//glycerophospholipid biosynthetic process
Csa1G320320	17.17	19.23	19.18	18.93	14.94	13.81	26.34	29.19	26.94	25.63	28.31	25.35	419	427	450	465	331	317	574	652.97	695	715	713	940	-	-	-	-	-	-	-
Csa1G320330	0	0	0	0	0	0	0	0.02	0	0	0	0	0	0	0	0	0	0	0	0.03	0	0	0	0	-	-	-	-	-	-	-
Csa1G320340	373.6	288.14	347.62	345.02	326.66	395.07	216.26	257.73	225.17	295.05	176.34	253.35	2254	1568	2012	2103	1782	2258	1167	1436	1450	2006	1106	2316	Csa1M320340	Alba DNA/RNA-binding protein [Theobroma cacao]	-	-	-	GO:0097159//organic cyclic compound binding	-
Csa1G320350	39.08	29.34	40.11	41.57	36.89	42.79	42.92	46.43	38.71	35.66	43.19	37.43	575	386	562	608	484	590	560	615	596	597	655	847	-	-	-	-	-	-	-
Csa1G320360	0	0	0	0	0	0	0	0	0	0	0	0	0	0	0	0	0	0	0	0	0	0	0	0	-	-	-	-	-	-	-
Csa1G320370	2.88	1.69	2.84	2.43	2.33	3.21	1.34	1.62	2.13	2.27	1.53	2.15	60	32	57	51	44	63	25	31	47	54	33	68	-	-	-	-	-	-	-
Csa1G320870	0	0	0	0	0	0	0	0	0	0	0	0	0	0	0	0	0	0	0	0	0	0	0	0	-	-	-	-	-	-	-
Csa1G324370	9.44	10.45	18.4	18.98	18.47	12.64	31.31	20	25.13	10	15.39	11.9	173	174	324	350	307	218	512	336	487	209	291	331	Csa1M324370	PREDICTED: protein NRT1/ PTR FAMILY 6.2-like [Cucumis sativus]	-	-	GO:0031224//intrinsic component of membrane	GO:0015291//secondary active transmembrane transporter activity	GO:0006873//cellular ion homeostasis;GO:0015833//peptide transport;GO:0030001//metal ion transport;GO:0042126//nitrate metabolic process
Csa1G324870	57.96	41.01	34.61	38.04	0	4.32	25.01	24.04	31.48	28.48	31.51	42.72	105.8	65.69	60.22	71.04	0	7.63	41.09	41.45	63.21	56.07	61.19	116.99	-	-	-	-	-	-	-
Csa1G325370	0	0	0	0	0	0	0	0	0	0.46	0	0	0	0	0	0	0	0	0	0	0	1	0	0	Csa1M325370	PREDICTED: probable helicase MAGATAMA 3-like, partial [Solanum tuberosum]	-	-	-	GO:0003824//catalytic activity;GO:0032550	-
Csa1G326870	0	0	0	0	0	0	0	0	0	0	0	0	0	0	0	0	0	0	0	0	0	0	0	0	Csa1M326870	PREDICTED: 2-alkenal reductase (NADP(+)-dependent)-like [Cucumis sativus]	-	-	-	GO:0016628//oxidoreductase activity, acting on the CH-CH group of donors, NAD or NADP as acceptor;GO:0046914//transition metal ion binding	GO:0044710
Csa1G328370	0	0	0	0	0	0	0	0	0	0	0	0	0	0	0	0	0	0	0	0	0	0	0	0	-	-	-	-	-	-	-
Csa1G328380	0	0	0	0	0	0	0	0	0	0	0	0	0	0	0	0	0	0	0	0	0	0	0	0	-	-	-	-	-	-	-
Csa1G328390	0	0	0	0	0	0	0	0	0	0	0	0	0	0	0	0	0	0	0	0	0	0	0	0	-	-	-	-	-	-	-
Csa1G328400	64.56	52.12	61.56	64.58	49.82	57.69	36.23	54.03	53.29	47.08	49.06	41.14	762	558	698	768	533	642	382	586	667	632	599	737	Csa1M328400	PREDICTED: heme oxygenase 1, chloroplastic [Cucumis sativus]	Metabolism of cofactors and vitamins	ko00860//Porphyrin and chlorophyll metabolism	GO:0009536//plastid	GO:0016705//oxidoreductase activity, acting on paired donors, with incorporation or reduction of molecular oxygen	GO:0055114//oxidation-reduction process
Csa1G329900	2.03	0.96	4.16	4.78	7.1	5.61	17.67	20.04	5.21	1.37	16.01	2.37	35	15	69	83	111	91	272	317	95	27	285	62	Csa1M329900	PREDICTED: metal-nicotianamine transporter YSL3 [Cucumis sativus]	-	-	-	-	GO:0044763
Csa1G329910	0.73	0	1.52	0.36	0.4	0	4.09	8.39	0.35	0	3.9	0.72	2	0	4	1	1	0	10	21	1	0	11	3	-	-	-	-	-	-	-
Csa1G334910	0	0	0	0	0	0	0	0	0	0	0	0	0	0	0	0	0	0	0	0	0	0	0	0	Csa1M334910	PREDICTED: peroxidase 25-like [Cucumis sativus]	-	-	-	GO:0003824//catalytic activity;GO:0016209//antioxidant activity;GO:0046906//tetrapyrrole binding	GO:0006950//response to stress;GO:0044710
Csa1G334920	0	0	0	0	0	0	0	0	0	0	0	0	0	0	0	0	0	0	0	0	0	0	0	0	Csa1M334920	PREDICTED: TMV resistance protein N-like [Cucumis melo]	-	-	-	GO:0032550	GO:0050794//regulation of cellular process
Csa1G336420	2.86	0.9	2.97	6.91	3.6	4.79	6.41	4.47	4.27	3.2	3.97	5.91	7	2	7	17	8	11	14	10	11	9	10	22	-	-	-	-	-	-	-
Csa1G338920	0	0	0	0	0	0	0	0	0	0	0	0	0	0	0	0	0	0	0	0	0	0	0	0	Csa1M338920	PREDICTED: peroxidase 25 [Cucumis sativus]	Global and overview maps;Global and overview maps;Biosynthesis of other secondary metabolites;Amino acid metabolism	ko01100//Metabolic pathways;ko01110//Biosynthesis of secondary metabolites;ko00940//Phenylpropanoid biosynthesis;ko00360//Phenylalanine metabolism	-	GO:0003824//catalytic activity;GO:0016209//antioxidant activity;GO:0043169//cation binding;GO:0046906//tetrapyrrole binding	GO:0006950//response to stress;GO:0042743//hydrogen peroxide metabolic process;GO:0044710
Csa1G338930	3.9	0	0	0	0	0	0	0	0	4.9	0	0	33	0	0	0	0	0	0	0	0	47	0	0	-	-	-	-	-	-	-
Csa1G340430	1.95	0	0	0	0	0	0	0	0	1.44	0	0	12	0	0	0	0	0	0	0	0	10	0	0	Csa1M340430	PREDICTED: ethylene-responsive transcription factor WIN1-like [Cucumis sativus]	-	-	-	GO:0001071//nucleic acid binding transcription factor activity;GO:0003676//nucleic acid binding	GO:0010468//regulation of gene expression;GO:0034645//cellular macromolecule biosynthetic process
Csa1G342430	2.92	0	0	0	0	0	0	0	0	6.22	0	0	22	0	0	0	0	0	0	0	0	53	0	0	-	-	-	-	-	-	-
Csa1G348430	0	0	0	0	0	0	0	0	0	0	0	0	0	0	0	0	0	0	0	0	0	0	0	0	Csa1M348430	PREDICTED: cucumber peeling cupredoxin-like [Cucumis sativus]	-	-	GO:0016020//membrane	-	GO:0050896//response to stimulus
Csa1G348440	0	0	0	0	0	0	0	0	0	0	0	0	0	0	0	0	0	0	0	0	0	0	0	0	-	-	-	-	-	-	-
Csa1G348940	0	0	0	0	0	0	0	0	0	0	0	0	0	0	0	0	0	0	0	0	0	0	0	0	-	-	-	-	-	-	-
Csa1G348950	0	0	0	0	0	0	0	0	0	0.35	0	0	0	0	0	0	0	0	0	0	0	1	0	0	-	-	-	-	-	-	-
Csa1G351950	4.87	6.76	5.68	5.96	2.77	2.1	9.44	9.4	10.03	8.83	11.18	11.94	217	274	243	267	112	88	375	383	471	450	513	808	-	-	-	-	-	-	-
Csa1G351960	14.7	13.24	15.46	15.13	12.5	11.37	17.66	15.92	18.71	16.41	15.62	15.78	192	157	194	199	148	140	206	191	259	244	211	313	Csa1M351960	PREDICTED: beta-1,4-mannosyl-glycoprotein 4-beta-N-acetylglucosaminyltransferase [Cucumis sativus]	Global and overview maps;Glycan biosynthesis and metabolism	ko01100//Metabolic pathways;ko00510//N-Glycan biosynthesis	-	GO:0008375//acetylglucosaminyltransferase activity	GO:0006486//protein glycosylation
Csa1G359460	0	0	0	0	0	0	0	0	0	0	0	0	0	0	0	0	0	0	0	0	0	0	0	0	Csa1M359460	Pentatricopeptide repeat-containing protein [Glycine soja]	-	-	-	GO:0042623//ATPase activity, coupled	-
Csa1G361460	0	0	0	0	0	0	0	0	0	0	0	0	0	0	0	0	0	0	0	0	0	0	0	0	Csa1M361460	PREDICTED: transcription factor bHLH74-like [Cucumis sativus]	-	-	-	GO:0005515//protein binding	GO:0010467//gene expression;GO:0034645//cellular macromolecule biosynthetic process
Csa1G363460	0	0	0	0	0.44	0	0	0	0	0	0	0	0	0	0	0	1	0	0	0	0	0	0	0	-	-	-	-	-	-	-
Csa1G364460	4.28	6.53	7.38	7.74	9.95	8.57	11.05	6.72	10.38	6.66	10.8	7.4	29	40	48	53	61	55	67	42	75	51	76	76	Csa1M364460	PREDICTED: ethylene-responsive transcription factor TINY-like [Cucumis sativus]	-	-	-	GO:0001071//nucleic acid binding transcription factor activity;GO:0003676//nucleic acid binding	GO:0010468//regulation of gene expression;GO:0034645//cellular macromolecule biosynthetic process
Csa1G364960	5.33	6.09	8.27	7.53	10.83	11.88	7.37	11.86	12.07	8.66	14.81	8.86	155	161	228	216	274	311	192	317	369	289	441	390	-	-	-	-	-	-	-
Csa1G366960	270.44	284.36	244.59	237.34	211.05	223.67	167.49	155.11	177.92	246.21	128.63	161.96	2394	2279	2079	2119	1692	1870	1325	1264	1674	2471	1180	2175	-	-	-	-	-	-	-
Csa1G366970	0.74	1.65	2.31	3.61	2.45	1.92	2.87	2.75	2.37	0.67	2.44	0.24	2	4	6	10	6	5	7	7	7	2	7	1	-	-	-	-	-	-	-
Csa1G366980	24.27	27.59	27.31	27.43	34.86	27.37	42.23	35.34	32.04	31.38	38.38	34.92	613	634	663	697	799	650	952	818	855	906	1000	1340	-	-	-	-	-	-	-
Csa1G366990	27.4	36.3	41.54	39.77	30.89	27.79	27.91	37.13	38.03	58.73	16.45	51.07	322	387	469	471	329	308	293	401	474	785	200	911	-	-	-	-	-	-	-
Csa1G368490	0	0	0	0	0	0	0	0	0	0	0	0	0	0	0	0	0	0	0	0	0	0	0	0	-	-	-	-	-	-	-
Csa1G369490	93.09	75.8	98.04	114.33	452.97	289.12	273.69	153.89	253.3	147.9	267.48	247.37	347	253	350	432	1522	1027	914	533	1016	614	1043	1394	-	-	-	-	-	-	-
Csa1G369500	8.32	8.36	10.77	11.53	12.6	13.78	18.26	14.6	22.89	11.56	18.53	17.64	78	71	97	109	107	122	153	126	228	123	180	251	Csa1M369500	Late embryogenesis abundant (LEA) hydroxyproline-rich glycoprotein family isoform 1 [Theobroma cacao]	-	-	-	-	GO:0044763
[truncated: 22,014 more rows]
